# Supplementary material for: Global patterns of parasite diversity in cephalopods
Source: Sci Rep. 2020 Jul 9;10:11303. doi: 10.1038/s41598-020-68340-4 (PMC7347566; doi:10.1038/s41598-020-68340-4)
Supplement: Supplementary file 1 — Supplementary Information 1. [file 41598_2020_68340_MOESM1_ESM.xls]

## Sheet: Appendix S1
PARASITE PHYLUM	PARASITE CLASS	PARASITE FAMILY	PARASITE GENUS	PARASITE SPECIES	HOST ORDER	HOST FAMILY	HOST GENUS	HOST SPECIES	LOCATION	GEOGRAPHIC COORDINATES	DEPTH OF CAPTURE	Northeast Atlantic Ocean	Northwest Atlantic Ocean	Western Central Atlantic Ocean	Eastern Central Atlantic Ocean	Southwest Atlantic Ocean	Southeast Atlantic Ocean	Western Indian Ocean	Eastern Indian Ocean	Northwest Pacific Ocean	Northeast Pacific Ocean	Western Central Pacific Ocean	Eastern Central Pacific Ocean	Southwest Pacific Ocean	Southeast Pacific Ocean	Atlantic Antarctic1	Indian Antarctic1	Pacific Antarctic1	Arctic Ocean	Bering Sea2	Norwegian Shelf3	Mediterranean Sea	Baltic Sea	Red Sea	REFERENCES
Acanthocephala	Palaeacanthocephala	Cavisomidae	Neorhadinorhynchus	Neorhadinorhynchus atlanticus Gaevskaja & Nigmatulin, 1977 †	Oegopsida	Ommastrephidae	Sthenoteuthis	Sthenoteuthis pteropus (Steenstrup, 1855)	Gulf of Guinea (Atlantic Ocean)	NA	NA				1																				Gaevskaya and Nigmatullin (1976a); Gaevskaya (1977a)
Acanthocephala	Palaeacanthocephala	Echinorhynchidae	Echinorhynchus	Echinorhynchus cotti Yamaguti, 1935 †	Oegopsida	Gonatidae	Berryteuthis	Berryteuthis magister (Berry, 1913)	Kurile Islands (Bering Sea)	NA	NA																			1					Avdeeva et al. (1982)
Acanthocephala	Palaeacanthocephala	Rhadinorhynchidae	Rhadinorhynchus	Rhadinorhynchus sp.	Oegopsida	Ommastrephidae	Ommastrephes	Ommastrephes bartramii (Lesueur, 1821)	Northwest Pacific Ocean	41°03′-48°23′N, 129°49′-133°08′W	NA									1															Kurochkin and Solov'eva (1982)
Annelida	Clitellata	Piscicolidae	Johanssonia	Johanssonia arctica (Johansson, 1898) †	Octopoda	Enteroctopodidae	Enteroctopus	Enteroctopus dofleini (Wülker, 1910)	California (USA)	NA	NA										1														Burreson (in Hochberg 1990)
Annelida	Clitellata	Piscicolidae	Ostreobdella	Ostreobdella papillata (Burreson, 1977) †	Octopoda	Enteroctopodidae	Enteroctopus	Enteroctopus dofleini (Wülker, 1910)	Oregon (USA)	NA	NA										1														Burreson (1977)
Annelida	Clitellata	Piscicolidae	Platybdella	Platybdella fabricii (Malm, 1863) †	Octopoda	Enteroctopodidae	Enteroctopus	Enteroctopus dofleini (Wülker, 1910)	Okhotsk Sea	NA	NA									1															Overstreet (1983); Borovitzkaya (1949);
Annelida	Polychaeta	Capitellidae	Capitella	Capitella capitata ovincola Hartman, 1947 †	Myopsida	Loliginidae	Doryteuthis	Doryteuthis opalescens (Berry, 1911)	California (USA)	NA	NA										1														Hartman (1947;1961)
Annelida	Polychaeta	Capitellidae	Capitella	Capitella hermaphrodita Boletzky & Dohle, 1967 †	Myopsida	Loliginidae	Loligo	Loligo vulgaris Lamarck, 1798	France	NA	NA																					1			Boletzky and Dohle (1967)
Annelida	Polychaeta	Capitellidae	Capitella	Capitella minima Langerhans, 1880 †	Myopsida	Loliginidae	Loligo	Loligo vulgaris Lamarck, 1798	France (Banyul-Sur-Mer)	NA	NA																					1			Harant and Jecklin (1933)
Arthropoda	Ichthyostraca	Argulidae	Argulus	Argulus arcassonensis Cuénot, 1912 †	Sepiida	Sepiidae	Sepia	Sepia officinalis Linnaeus, 1758	France (NE Atlantic)	NA	NA	1																							Argilas (1936)
Arthropoda	Malacostraca	Cymothoidae	Aegathoa	Aegathoa oculata (Say, 1818) †	Myopsida	Loliginidae	Doryteuthis	Doryteuthis pealeii (Lesueur, 1821)	NW Atlantic; Caribbean; Gulf of Mexico	NA	NA			1																					Harger (1878); Richardson (1905); Szidat (1955)
Arthropoda	Malacostraca	Cymothoidae	Anilocra	Anilocra physodes (Linnaeus, 1758) §	Myopsida	Loliginidae	Loligo	Loligo vulgaris Lamarck, 1798	Tyrrhenian Sea (W Mediterranean)	42°39’ N, 10°58’ E	NA																					1			Gestal et al. (1999b)
Arthropoda	Malacostraca	Cymothoidae	Ceratothoa	Ceratothoa parallela (Otto, 1828) §	Sepiida	Sepiidae	Sepia	Sepia officinalis Linnaeus, 1758	Valencia (Western Mediterranean)	NA	NA																					1			Carbonell et al (1992)
Arthropoda	Malacostraca	Cymothoidae	Ceratothoa	Ceratothoa sp.†	Sepiida	Sepiidae	Sepia	Sepia elegans Blainville, 1827	Mediterranean (France)	NA	NA																					1			Dollfus (in Wirz 1958)
Arthropoda	Malacostraca	Cymothoidae	Livoneca	Elthusa sinuata (Koelbel, 1879) §	Myopsida	Loliginidae	Loligo	Loligo vulgaris Lamarck, 1798	Aegean sea (Turkey)	NA	NA																					1			Trilles and Öktener (2004)
Arthropoda	Malacostraca	Cymothoidae	Livoneca	Elthusa sinuata (Koelbel, 1879) §	Sepiida	Sepiolidae	Sepiola	Sepiola ligulata Naef, 1912	Mediterranean (Adriatic Sea)	NA	93 m																					1			Bello and Mariniello (1998)
Arthropoda	Malacostraca	Cymothoidae	Nerocila	Nerocila orbignyi (Guérin-Méneville, 1832) †	Myopsida	Loliginidae	Loligo	Loligo sp.	SW Atlantic	NA	NA					1																			Szidat (1955)
Arthropoda	Malacostraca	Epicaridea	Epicaridea	Epicaridea §	Myopsida	Loliginidae	Doryteuthis	Doryteuthis gahi (d'Orbigny, 1835)	North Perù, South Chile	(5°01'S; 81°05'W); (36°45'S; 73°05'W)	NA														1										Pascual et al. (2002)
Arthropoda	Malacostraca	Hyperiidea fam.	Hyperiidea gen.	Hyperiidea sp.†	Myopsida	Loliginidae	Loligo	Loligo forbesii Steenstrup, 1856	no details	NA	NA																								Hochberg (1990)
Arthropoda	Malacostraca	Munididae	Munida	Munida rugosa (Fabricius, 1775) †	Myopsida	Loliginidae	Alloteuthis	Alloteuthis subulata (Lamarck, 1798)	France (Paris Market)	NA	NA																								Fischer (1943)
Arthropoda	Maxillopoda	Caligidae	Anchicaligus	Anchicaligus nautili Stebbing, 1900 †	Nautilida	Nautilidae	Nautilus	Nautilus pompilius Linnaeus, 1758	Palau, Philippines	NA	NA												1												Ho (1980); Stebbing (1900); Willey (1896); Haven (1972)
Arthropoda	Maxillopoda	Caligidae	Caligus	Caligus orientalis Gusev, 1951 †	Oegopsida	Ommastrephidae	Todarodes	Todarodes pacificus (Steenstrup, 1880)	Japan sea (Russia)	NA	NA									1															Kurochkin (1972); Kurochkin and Kazachenko (1975)
Arthropoda	Maxillopoda	Caligidae	Caligus	Caligus sp.†	Oegopsida	Ommastrephidae	Todarodes	Todarodes pacificus (Steenstrup, 1880)	Japan sea (Russia)	NA	NA									1															Kurochkin (1972)
Arthropoda	Maxillopoda	Caligidae	Lepeophtheirus	Lepeophtheirus sp.†	Oegopsida	Ommastrephidae	Todarodes	Todarodes pacificus (Steenstrup, 1880)	Japan sea (Russia)	NA	NA									1															Kurochkin (1972)
Arthropoda	Maxillopoda	Caligidae	Metacaligus	Metacaligus trichiuri (Krøyer, 1863) §	Oegopsida	Ommastrephidae	Illex	Illex argentinus (Castellanos, 1960)	SW Atlantic	(28°30'S); (34°20'S)	300 m					1																			Vidal and Haimovici (1999)
Arthropoda	Maxillopoda	Ergasilidae	Thersitina	Thersitina gasterostei (Pagenstecher, 1861)	Octopoda	Octopodidae	Octopus	Octopus vulgaris Cuvier, 1797	NE Atlantic (Matosinhos)	NA	NA	1																							Cavaleiro et al. (2013)
Arthropoda	Maxillopoda	Lichomolgidae	Stellicola	Stellicola hochbergi López-González & Pascual, 1996 §	Oegopsida	Ommastrephidae	Illex	Illex coindetii (Vérany, 1839)	Galicia (NE Atlantic)	42°5’-45°15’N, 7°-9°20’W	NA	1																							Pascual et al. (1996); González et al. (2003)
Arthropoda	Maxillopoda	Octopicolidae	Octopicola	Octopicola regalis Humes, 1974 †	Octopoda	Octopodidae	Octopus	Octopus cyanea Gray, 1849	Marshall Islands, New Caledonia	NA	NA											1			1										Humes (1974)
Arthropoda	Maxillopoda	Octopicolidae	Octopicola	Octopicola sp. §	Octopoda	Octopodidae	Octopus	Octopus vulgaris Cuvier, 1797	Galicia (NE Atlantic)	42°5’-45°15’N, 7°-9°20’W	NA	1																							Pascual et al. (1996)
Arthropoda	Maxillopoda	Octopicolidae	Octopicola	Octopicola stocki Humes, 1963 †	Octopoda	Octopodidae	Octopus	Octopus cyanea Gray, 1849	W Indian Ocean (Madagascar)	NA	NA							1																	Humes (1963); Humes and Stock (1973)
Arthropoda	Maxillopoda	Octopicolidae	Octopicola	Octopicola superba antillensis Stock, Humes & Gooding, 1963 †	Octopoda	Octopodidae	Octopus	Octopus briareus Robson, 1929	Galicia; Matosinhos (NE Atlantic)	NA	NA	1																							Stock et al. (1963); González et al. (2003); Cavaleiro et al (2013); Cavaleiro and Santos (2014)
Arthropoda	Maxillopoda	Octopicolidae	Octopicola	Octopicola superba antillensis Stock, Humes & Gooding, 1963 †	Octopoda	Octopodidae	Octopus	Octopus vulgaris Cuvier, 1797	Straits of Florida (USA)	NA	NA			1																					Stock et al. (1963)
Arthropoda	Maxillopoda	Octopicolidae	Octopicola	Octopicola superba Humes, 1957	Octopoda	Octopodidae	Octopus	Octopus vulgaris Cuvier, 1797	Caribbean (Barbados, Curaçao) ; Gulf of Mexico (Florida	42°05'-45°15'N, 7°-9°20'W	NA			1																					Stock et al. (1963); Humes and Stock (1973)
Arthropoda	Maxillopoda	Octopicolidae	Octopicola	Octopicola superba superba Humes, 1957	Octopoda	Octopodidae	Octopus	Octopus vulgaris Cuvier, 1797	English Channel (France); Mediterranean (France); NE Atlantic (Portugal)	NA	NA	1																				1			Delamare Deboutteville et al. (1957); Humes (1957); Bocquet and Stock (1960); Gotto (1962); Laubier (1966); Cavaleiro (2013)
Arthropoda	Maxillopoda	Pennellidae	Pennella	Pennella filosa (Linnaeus, 1758) †	Myopsida	Loliginidae	Alloteuthis	Loligo vulgaris Lamarck, 1798	English Channel (England)	NA	NA	1																							Hochberg (1990)
Arthropoda	Maxillopoda	Pennellidae	Pennella	Pennella filosa (Linnaeus, 1758) †	Octopoda	Octopodidae	Eledone	Octopus vulgaris Cuvier, 1797	Mediterranean (Italy)	NA	NA																					1			Wierzejski (1877)
Arthropoda	Maxillopoda	Pennellidae	Pennella	Pennella filosa (Linnaeus, 1758) †	Myopsida	Loliginidae	Loligo	Sepia elegans Blainville, 1827	Mediterranean (Italy, Algeria)	NA	NA																					1			Wierzejski (1877); Rose and Hamon (1953); Rose and Vaissière (1953)
Arthropoda	Maxillopoda	Pennellidae	Pennella	Pennella filosa (Linnaeus, 1758) †	Sepiida	Sepiidae	Sepia	Sepia officinalis Linnaeus, 1758	Mediterranean (Algeria)	NA	NA																					1			Rose and Hamon (1953)
Arthropoda	Maxillopoda	Pennellidae	Pennella	Pennella filosa (Linnaeus, 1758) †	Sepiida	Sepiidae	Sepia	Sepia orbignyana Férussac, 1826	Mediterranean (Italy, Algeria)	NA	NA																					1			Wierzejski (1877); Rose and Hamon (1953); Rose and Vaissière (1953)
Arthropoda	Maxillopoda	Pennellidae	Pennella	Pennella filosa (Linnaeus, 1758) †	Oegopsida	Ommastrephidae	Todaropsis	Todaropsis eblanae (Ball, 1841)	Mediterranean (Spain)	NA	NA																					1			Stock (1960)
Arthropoda	Maxillopoda	Pennellidae	Pennella	Pennella sp.	Myopsida	Loliginidae	Alloteuthis	Alloteuthis subulata (Lamarck, 1798)	Tyrrhenian Sea (W Mediterranean)	42°39’ N, 10°58’ E; 42°43’ N, 10°54’	NA																					1			Gestal et al. (1999b)
Arthropoda	Maxillopoda	Pennellidae	Pennella	Pennella sp.	Myopsida	Loliginidae	Alloteuthis	Eledone moschata (Lamarck, 1798)	Galicia (NE Atlantic)	42°5’-45°15’N, 7°-9°20’W	NA	1																							Pascual et al. (1996); González et al. (2003)
Arthropoda	Maxillopoda	Pennellidae	Pennella	Pennella sp.	Octopoda	Octopodidae	Eledone	Loligo vulgaris Lamarck, 1798	Tyrrhenian Sea (W Mediterranean); Galicia (NE Atlantic)	(42°41’ N, 10°23’ E); (42°5’-45°15’N, 7°-9°20’W)	NA	1																				1			Pascual et al. (1996); Gestal et al (1999b); González et al. (2003)
Arthropoda	Maxillopoda	Pennellidae	Pennella	Pennella sp.	Oegopsida	Ommastrephidae	Illex	Sepia elegans Blainville, 1827	Galicia (NE Atlantic)	42°5’-45°15’N, 7°-9°20’W	NA	1																							Pascual et al. (1996; 1997; 2001; 2005); González et al. (2003)
Arthropoda	Maxillopoda	Pennellidae	Pennella	Pennella sp.	Myopsida	Loliginidae	Loligo	Sepia officinalis Linnaeus, 1758	Tyrrhenian Sea (W Mediterranean); Galicia (NE Atlantic)	(42°39’ N, 10°58’ E); (42°5’-45°15’N, 7°-9°20’W)	NA	1																				1			Pascual et al. (1996); Gestal et al (1999b); González et al. (2003)
Arthropoda	Maxillopoda	Pennellidae	Pennella	Pennella sp.	Octopoda	Octopodidae	Octopus	Todaropsis eblanae (Ball, 1841)	Galicia (NE Atlantic)	42°5’-45°15’N, 7°-9°20’W	NA	1																							Pascual et al. (1996); González et al. (2003)
Arthropoda	Maxillopoda	Pennellidae	Pennella	Pennella sp.	Sepiida	Sepiidae	Sepia	Alloteuthis media (Linnaeus, 1758)	Galicia (NE Atlantic)	42°5’-45°15’N, 7°-9°20’W	NA	1																							Pascual et al. (1996)
Arthropoda	Maxillopoda	Pennellidae	Pennella	Pennella sp.	Sepiida	Sepiidae	Sepia	Alloteuthis subulata (Lamarck, 1798)	Galicia (NE Atlantic)	42°5’-45°15’N, 7°-9°20’W	NA	1																							Pascual et al. (1996)
Arthropoda	Maxillopoda	Pennellidae	Pennella	Pennella sp.	Sepiida	Sepiidae	Sepia	Eledone cirrhosa (Lamarck, 1798)	Galicia (NE Atlantic)	42°5’-45°15’N, 7°-9°20’W	NA	1																							Pascual et al. (1996)
Arthropoda	Maxillopoda	Pennellidae	Pennella	Pennella sp.	Oegopsida	Ommastrephidae	Todaropsis	Illex coindetii (Vérany, 1839)	Galicia (NE Atlantic); Mediterranean (Spain)	42°5’-45°15’N, 7°-9°20’W	NA	1																				1			Stock (1960); Pascual et al. (1996; 1997); González et al. (2003)
Arthropoda	Maxillopoda	Rhynchomolgidae	Doridicola	Doridicola agilis Leydig, 1853 †	Oegopsida	Ommastrephidae	Todarodes	Todarodes sagittatus (Lamarck, 1798)	Galicia (NE Atlantic); Mediterranean (Spain)	42°5’-45°15’N, 7°-9°20’W	NA	1																				1			Pascual et al. (1996); Stock (1960)
Arthropoda	Maxillopoda	Rhynchomolgidae	Doridicola	Doridicola longicauda (Claus, 1860) †	Sepiida	Sepiidae	Sepia	Sepia officinalis Linnaeus, 1758	NE Atlantic (Holland, France), English Channel (England), Mediterranean (Italy, France)	NA	NA	1																				1			Costanzo et al (1994); Ho (1983); Claus (1860); Wierzejski (1877); Stossich (1880); Graeffe (1902); Pesta (1909); Cuenot (1927); Stock (1956; 1959; 1960; 1964)
Arthropoda	Maxillopoda	Rhynchomolgidae	Doridicola	Doridicola sepiae (Izawa, 1976) †	Sepiida	Sepiidae	Sepia	Sepia esculenta Hoyle, 1885	NW Pacific (Japan)	NA	NA									1															Izawa (1976)
Arthropoda	Maxillopoda	Rhynchomolgidae	Doridicola	Doridicola similis Ho & Kim, 2001 §	Myopsida	Loliginidae	Sepioteuthis	Sepioteuthis lessoniana d'Orbigny, 1826	Gulf of Thailand	NA	NA											1													Ho and Kim (2001)
Arthropoda	Maxillopoda	Tisbidae	Amplipedicola	Amplipedicola pectinatus Avdeev, 2010 §	Octopoda	Enteroctopodidae	Enteroctopus	Enteroctopus dofleini (Wülker, 1910)	Bering Sea	(61°15'N, 175°34'E); (55°42'N 167°01'E)	129 m; 500 m																			1					Avdeev (2010)
Arthropoda	Maxillopoda	Tisbidae	Amplipedicola	Amplipedicola pectinatus Avdeev, 2010 §	Octopoda	Enteroctopodidae	Muusoctopus	Muusoctopus profundorum (Robson, 1932)	Bering Sea	(61°15'N, 175°34'E); (55°42'N 167°01'E)	129 m; 500 m																			1					Avdeev (2010)
Arthropoda	Maxillopoda	Tisbidae	Avdeevia	Avdeevia antarctica Bresciani & Lützen, 1994 §	Octopoda	Megaleledonidae	Megaleledone	Megaleledone setebos (Robson, 1932)	Prydz Bay, Antarctic Sea	(66°59.9'S, 75°00.9'E); (66°59.9'S, 74°22.7'E)	385-388 m; 431-439 m																1								Bresciani and Lutzen (1994)
Arthropoda	Maxillopoda	Tisbidae	Brescianina	Brescianiana rotundata Avdeev, 1982 †	Octopoda	Octopodidae	Graneledone	Graneledone boreopacifica Nesis, 1982	NW Pacific (Japan, Russia)	NA	NA									1															Avdeev (1982a)
Arthropoda	Maxillopoda	Tisbidae	Cholidya	Cholidya polypi Farran, 1914	Octopoda	Bathypolypodidae	Bathypolypus	Bathypolypus arcticus (Prosch, 1849)	North Carolina and NewJersey	(35°04'N, 75°06'W); (39°55'N, 70°39'W,	356-366 m;		1																						Humes and Voight (1997)
Arthropoda	Maxillopoda	Tisbidae	Cholidya	Cholidya polypi Farran, 1914	Octopoda	Bathypolypodidae	Bathypolypus	Bathypolypus ergasticus (Fischer & Fischer, 1892)	Eastern North Atlantic Ocean (Ireland)	NA	NA	1																							Farran (1914)
Arthropoda	Maxillopoda	Tisbidae	Cholidya	Cholidya polypi Farran, 1914	Octopoda	Octopodidae	Graneledone	Graneledone boreopacifica Nesis, 1982	Northeastern Pacific (Oregon and Washington)	(45°21'N, 125°37.3'W); (45°57.6'N, 125°46.2'W); (45°59.6'N, 125°44.0'W)	2500 m; 2265 m										1														Humes and Voight (1997)
Arthropoda	Maxillopoda	Tisbidae	Cholidya	Cholidya polypi Farran, 1914	Octopoda	Octopodidae	Graneledone	Graneledone sp.	Northeastern Pacific (off central California)	(48°27.360'N, 128°42.531'W); (36°40.7-41.0'N, 122°17.6-19.4'W)	2500 m; 1336-1347 m										1														Humes and Voight (1997)
Arthropoda	Maxillopoda	Tisbidae	Cholidya	Cholidya polypi Farran, 1914	Octopoda	Octopodidae	Tetracheledone	Tetracheledone spinicirrhus Voss, 1955	Florida (USA)	(29°43'N, 80°10'W); (34°18'N, 75°51'W)	356-357 m		1																						Humes and Voight (1997)
Arthropoda	Maxillopoda	Tisbidae	Cholidyella	Cholidyella breviseta Avdeev, 1986 †	Octopoda	Opisthoteuthidae	Opisthoteuthis	Opisthoteuthis californiana Berry, 1949	NW Pacific (Japan, Russia)	NA	NA									1															Avdeev (1986)
Arthropoda	Maxillopoda	Tisbidae	Cholidyella	Cholidyella incisa Avdeev, 1982 †	Octopoda	Octopodidae	Graneledone	Graneledone boreopacifica Nesis, 1982	NW Pacific (Japan, Russia)	NA	NA									1															Avdeev (1982a)
Arthropoda	Maxillopoda	Tisbidae	Cholidyella	Cholidyella nesisi Avdeev, 1986 †	Octopoda	Enteroctopodidae	Muusoctopus	Muusoctopus fuscus (Taki, 1964)	Western North Pacific Ocean (Japan)	NA	NA									1															Avdeev (1986)
Arthropoda	Maxillopoda	Tisbidae	Cholidyella	Cholidyella nesisi Avdeev, 1986 †	Octopoda	Enteroctopodidae	Muusoctopus	Muusoctopus profundorum (Robson, 1932)	Western North Pacific Ocean (Japan)	NA	NA									1															Avdeev (1986)
Arthropoda	Maxillopoda	Tisbidae	Genesis	Genesis vulcanoctopusi Lopez-González, Bresciani & Huys 2000 §	Octopoda	Enteroctopodidae	Vulcanoctopus	Vulcanoctopus hydrothermalis González & Guerra, 1998	East Pacific Rise	12°48.43'N, 103°56.41-56.42'W	2631-2647 m												1												López-González et al (2000)
Arthropoda	Maxillopoda	Tisbidae	Octopinella	Octopinella tenacis Avdeev, 1986 †	Octopoda	Enteroctopodidae	Muusoctopus	Muusoctopus hokkaidensis (Berry, 1921)	Western North Pacific Ocean (Russia)	NA	NA									1															Avdeev (1986)
Arthropoda	Maxillopoda	Tisbidae	Octopinella	Octopinella tenacis Avdeev, 1986 †	Octopoda	Enteroctopodidae	Muusoctopus	Muusoctopus profundorum (Robson, 1932)	Western North Pacific Ocean (Russia)	NA	NA									1															Avdeev (1986)
Arthropoda	Maxillopoda	Tisbidae	Octopinella	Octopinella tenacis Avdeev, 1986 †	Octopoda	Octopodidae	Octopus	Octopus longispadiceus (Sasaki, 1917)	NW Pacific (Japan)	NA	NA									1															Avdeev (1986)
Arthropoda	Maxillopoda	Tisbidae	Octopinella	Octopinella tenacis Avdeev, 1986 †	Octopoda	Octopodidae	Octopus	Octopus sp.	NW Pacific (Japan)	NA	NA									1															Avdeev (1986)
Arthropoda	Maxillopoda	Tisbidae	Octopinella	Octopinella tenacis Avdeev, 1986 †	Octopoda	Enteroctopodidae	Sasakiopus	Sasakiopus salebrosus (Sasaki, 1920)	Western North Pacific Ocean (Russia)	NA	NA									1															Avdeev (1986)
Arthropoda	Maxillopoda	Tisbidae	Tripartisoma	Tripartisoma ovalis Avdeev, 1983	Octopoda	Octopodidae	Pareledone	Pareledone charcoti (Joubin, 1905)	Anctartic Ocean (Ross Sea)	NA	NA																	1							Avdeev (1983)
Arthropoda	Maxillopoda	Tisbidae	Tripartisoma	Tripartisoma ovalis Avdeev, 1983	Octopoda	Octopodidae	Pareledone	Pareledone harrissoni (Berry, 1917)	Anctartic Ocean (Ross Sea)	NA	NA																	1							Avdeev (1983)
Arthropoda	Maxillopoda	Tisbidae	Tripartisoma	Tripartisoma ovalis Avdeev, 1983	Octopoda	Octopodidae	Pareledone	Pareledone turqueti (Joubin, 1905)	Anctartic Ocean (Ross Sea)	NA	NA																	1							Avdeev (1983)
Arthropoda	Maxillopoda	Tisbidae	Tripartisoma	Tripartisoma trapezoidalis Avdeev, 1983	Octopoda	Octopodidae	Pareledone	Pareledone harrissoni (Berry, 1917)	Anctartic Ocean (Ross Sea)	NA	NA																	1							Avdeev (1983)
Arthropoda	Maxillopoda	Tisbidae	Yunona	Yunona marginata Avdeev, 1983	Octopoda	Octopodidae	Pareledone	Pareledone charcoti (Joubin, 1905)	Anctartic Ocean (Ross Sea)	NA	NA																	1							Avdeev (1983)
Arthropoda	Maxillopoda	Tisbidae	Yunona	Yunona marginata Avdeev, 1983	Octopoda	Octopodidae	Pareledone	Pareledone harrissoni (Berry, 1917)	Anctartic Ocean (Ross Sea)	NA	NA																	1							Avdeev (1983)
Ciliophora	Oligohymenophorea	Opalinopsidae	Chromidina	Chromidina chattoni Souidenne, Florent and Grellier 2016	Myopsida	Loliginidae	Loligo	Loligo vulgaris Lamarck, 1798	Mediterranean (Tunis)	36°49'09.11''N, 10°18'22.49''E	NA																					1			Souidenne et al. (2016)
Ciliophora	Oligohymenophorea	Opalinopsidae	Chromidina	Chromidina coronata (Foettinger, 1881) †	Octopoda	Octopodidae	Eledone	Eledone cirrhosa (Lamarck, 1798)	English Channel (England); Mediterranean (Italy, France)	NA	NA	1																				1			Gonder (1905); Nouvel (1935a; 1937; 1945); Rees (1956); Hochberg (1990); Hochberg (1971)
Ciliophora	Oligohymenophorea	Opalinopsidae	Chromidina	Chromidina coronata (Foettinger, 1881) †	Oegopsida	Ommastrephidae	Illex	Illex coindetii (Vérany, 1839)	Mediterranean (Italy)	NA	NA																					1			Dobell (1909)
Ciliophora	Oligohymenophorea	Opalinopsidae	Chromidina	Chromidina coronata (Foettinger, 1881) †	Octopoda	Octopodidae	Octopus	Octopus vulgaris Cuvier, 1797	Mediterranean (Italy, Monaco, France)	NA	NA																					1			Foettinger (1881a; 1881b); Gonder (1905)
Ciliophora	Oligohymenophorea	Opalinopsidae	Chromidina	Chromidina coronata (Foettinger, 1881) †	Octopoda	Octopodidae	Scaeurgus	Scaeurgus unicirrhus (Delle Chiaje, 1841)	Mediterranean (France)	NA	NA																					1			Hochberg (1971)
Ciliophora	Oligohymenophorea	Opalinopsidae	Chromidina	Chromidina coronata (Foettinger, 1881) †	Sepiida	Sepiolidae	Sepiola	Sepiola rondeletii Leach, 1817	Mediterranean (France)	NA	NA																					1			Collin (1915)
Ciliophora	Oligohymenophorea	Opalinopsidae	Chromidina	Chromidina cortezi (Hochberg, 1971) †	Oegopsida	Pyroteuthidae	Pterygioteuthis	Pterygioteuthis giardi Fischer, 1896	Gulf of California (Mexico)	NA	NA										1														Hochberg (1971)
Ciliophora	Oligohymenophorea	Opalinopsidae	Chromidina	Chromidina elegans (Foettinger, 1881) †	Oegopsida	Ommastrephidae	Illex	Illex coindetii (Vérany, 1839)	Mediterranean (Italy, Monaco, France)	NA	NA																					1			Gonder (1905); Dobell (1909); Nouvel (1945)
Ciliophora	Oligohymenophorea	Opalinopsidae	Chromidina	Chromidina elegans (Foettinger, 1881) †	Myopsida	Loliginidae	Loligo	Loligo sp.	Japan sea (Russia)	NA	NA									1															Wermel (1928)
Ciliophora	Oligohymenophorea	Opalinopsidae	Chromidina	Chromidina elegans (Foettinger, 1881) †	Octopoda	Octopodidae	Octopus	Octopus salutii Vérany, 1836	Mediterranean (Monaco, France)	NA	NA																					1			Nouvel (1945); Hochberg (1971)
Ciliophora	Oligohymenophorea	Opalinopsidae	Chromidina	Chromidina elegans (Foettinger, 1881) †	Sepiida	Sepiidae	Sepia	Sepia elegans Blainville, 1827	Mediterranean (Italy, Monaco, France)	36°49'9.11''N, 10°18'22.49''E	NA																					1			Souidenne et al. (2016); Foettinger (1881a; 1881b); Gonder (1905); Dobell (1909); Collin (1914b; 1915); Chatton and Lwoff (1931; 1935); Nouvel (1935a; 1935b; 1945)
Ciliophora	Oligohymenophorea	Opalinopsidae	Chromidina	Chromidina elegans (Foettinger, 1881) †	Sepiida	Sepiidae	Sepia	Sepia orbignyana Férussac, 1826	Mediterranean (Italy, Monaco, France)	NA	NA																					1			Dobell (1909); Nouvel (1945)
Ciliophora	Oligohymenophorea	Opalinopsidae	Chromidina	Chromidina elegans (Foettinger, 1881) †	Spirulida	Spirulidae	Spirula	Spirula spirula (Linnaeus, 1758)	Canary Islands	NA	NA	1																							Jepps (1931), Clarke (1970)
Ciliophora	Oligohymenophorea	Opalinopsidae	Chromidina	Chromidina elegans (Foettinger, 1881) †	Oegopsida	Ommastrephidae	Todarodes	Todarodes sagittatus (Lamarck, 1798)	Mediterranean (Monaco, Spain)	NA	NA																					1			Nouvel (1945); Hochberg (1971)
Ciliophora	Oligohymenophorea	Opalinopsidae	Chromidina	Chromidina sp.	Oegopsida	Enoploteuthidae	Abralia	Abralia trigonura Berry, 1913	Hawaii (USA)	NA	NA										1														Hochberg (1990)
Ciliophora	Oligohymenophorea	Opalinopsidae	Chromidina	Chromidina sp.	Oegopsida	Enoploteuthidae	Abraliopsis	Abraliopsis brevis	Hawaii (USA)	NA	NA										1														Hochberg (1990)
Ciliophora	Oligohymenophorea	Opalinopsidae	Chromidina	Chromidina sp.	Oegopsida	Enoploteuthidae	Abraliopsis	Abraliopsis falco Young, 1972	California (USA)	NA	NA										1														Hochberg (1990)
Ciliophora	Oligohymenophorea	Opalinopsidae	Chromidina	Chromidina sp.	Oegopsida	Enoploteuthidae	Abraliopsis	Abraliopsis felis McGowan & Okutani, 1968	Mexico	NA	NA										1														Hochberg (1971)
Ciliophora	Oligohymenophorea	Opalinopsidae	Chromidina	Chromidina sp.	Oegopsida	Chiroteuthidae	Chiroteuthis	Chiroteuthis calyx Young, 1972	California (USA)	NA	NA										1														Hochberg (1990)
Ciliophora	Oligohymenophorea	Opalinopsidae	Chromidina	Chromidina sp.	Bathyteuthida	Chtenopterygidae	Chtenopteryx	Chtenopteryx sicula (Vérany, 1851)	Hawaii (USA)	NA	NA										1														Hochberg (1990)
Ciliophora	Oligohymenophorea	Opalinopsidae	Chromidina	Chromidina sp.	Oegopsida	Ommastrephidae	Dosidicus	Dosidicus gigas (d'Orbigny, 1835)	Gulf of California (Mexico)	NA	NA										1														Hochberg (1971)
Ciliophora	Oligohymenophorea	Opalinopsidae	Chromidina	Chromidina sp.	Oegopsida	Histioteuthidae	Histioteuthis	Histioteuthis heteropsis (Berry, 1913)	California (USA); Mexico	NA	NA										1														Hochberg (1971)
Ciliophora	Oligohymenophorea	Opalinopsidae	Chromidina	Chromidina sp.	Octopoda	Amphitretidae	Japetella	Illex coindetii (Vérany, 1839)	California (USA); Mexico	NA	NA										1														Hochberg (1971)
Ciliophora	Oligohymenophorea	Opalinopsidae	Chromidina	Chromidina sp.	Oegopsida	Mastigoteuthidae	Mastigotragus	Japetella diaphana Hoyle, 1885	Mexico (NE Pacific)	NA	NA										1														Hochberg (1971)
Ciliophora	Oligohymenophorea	Opalinopsidae	Chromidina	Chromidina sp.	Oegopsida	Pyroteuthidae	Pterygioteuthis	Mastigotragus pyrodes (Young, 1972)	Hawaii (USA)	NA	NA										1														Hochberg (1990)
Ciliophora	Oligohymenophorea	Opalinopsidae	Chromidina	Chromidina sp.	Oegopsida	Ommastrephidae	Sthenoteuthis	Pterygioteuthis microlampas Berry, 1913	Hawaii (USA)	NA	NA										1														Hochberg (1990)
Ciliophora	Oligohymenophorea	Opalinopsidae	Chromidina	Chromidina sp.	Oegopsida	Ommastrephidae	Todarodes	Sepia officinalis Linnaeus, 1758	Japan	36°49'9.11''N, 10°18'22.49''E	NA									1															Hochberg (1971)
Ciliophora	Oligohymenophorea	Opalinopsidae	Chromidina	Chromidina sp.	Oegopsida	Ommastrephidae	Illex	Sthenoteuthis oualaniensis (Lesson, 1830)	Gulf of Mexico	NA	NA			1																					Landers (2010)
Ciliophora	Oligohymenophorea	Opalinopsidae	Chromidina	Chromidina sp.	Sepiida	Sepiidae	Sepia	Todarodes pacificus (Steenstrup, 1880)	Mediterranean (Tunis)	NA	NA																					1			Souidenne et al. (2016)
Ciliophora	Oligohymenophorea	Opalinopsidae	Opalinopsis	Opalinopsis octopi Foettinger 1881 †	Octopoda	Octopodidae	Callistoctopus	Callistoctopus macropus (Risso, 1826)	Mediterranean (Italy)	NA	NA																					1			Hochberg (1971)
Ciliophora	Oligohymenophorea	Opalinopsidae	Opalinopsis	Opalinopsis octopi Foettinger 1881 †	Octopoda	Octopodidae	Pteroctopus	Pteroctopus tetracirrhus (Delle Chiaje, 1830)	Mediterranean (Italy, France)	NA	NA																					1			Foettinger (1881a; 1881b); Gonder (1905); Hochberg (1971)
Ciliophora	Oligohymenophorea	Opalinopsidae	Opalinopsis	Opalinopsis sepiolae Foettinger, 1881 †	Sepiida	Sepiolidae	Rossia	Rossia macrosoma (Delle Chiaje, 1830)	Norway	NA	NA																				1				Hochberg (1971)
Ciliophora	Oligohymenophorea	Opalinopsidae	Opalinopsis	Opalinopsis sepiolae Foettinger, 1881 †	Sepiida	Sepiidae	Sepia	Sepia elegans Blainville, 1827	Mediterranean (Italy)	NA	NA																					1			Gonder (1905)
Ciliophora	Oligohymenophorea	Opalinopsidae	Opalinopsis	Opalinopsis sepiolae Foettinger, 1881 †	Sepiida	Sepiidae	Sepia	Sepia officinalis Linnaeus, 1758	English Channel (England); Mediterranean (Italy, France)	NA	NA	1																				1			Dobell (1909), Hochberg (1990); Hochberg (1971)
Ciliophora	Oligohymenophorea	Opalinopsidae	Opalinopsis	Opalinopsis sepiolae Foettinger, 1881 †	Sepiida	Sepiolidae	Sepietta	Sepietta oweniana (d'Orbigny, 1841)	Mediterranean (France)	NA	NA																					1			Hochberg (1971)
Ciliophora	Oligohymenophorea	Opalinopsidae	Opalinopsis	Opalinopsis sepiolae Foettinger, 1881 †	Sepiida	Sepiolidae	Sepiola	Sepiola atlantica d'Orbigny, 1842	English Channel (England)	NA	NA	1																							Hochberg (1990); Hochberg (1971)
Ciliophora	Oligohymenophorea	Opalinopsidae	Opalinopsis	Opalinopsis sepiolae Foettinger, 1881 †	Sepiida	Sepiolidae	Sepiola	Sepiola rondeletii Leach, 1817	Mediterranean (Italy, Monaco, France)	NA	NA																					1			Foettinger (1881a; 1881b); Gonder (1905); Dobell (1909); Collin (1915)
Ciliophora	Oligohymenophorea	Opalinopsidae	Opalinopsis	Opalinopsis sp.†	Myopsida	Loliginidae	Alloteuthis	Alloteuthis subulata (Lamarck, 1798)	English Channel (England)	NA	NA	1																							Hochberg (1990); Hochberg (1971)
Ciliophora	Oligohymenophorea	Opalinopsidae	Opalinopsis	Opalinopsis sp.†	Sepiida	Sepiolidae	Heteroteuthis	Heteroteuthis hawaiiensis (Berry, 1909)	Hawaii (USA)	NA	NA										1														Hochberg (1990)
Ciliophora	Oligohymenophorea	Opalinopsidae	Opalinopsis	Opalinopsis sp.†	Oegopsida	Histioteuthidae	Histioteuthis	Histioteuthis heteropsis (Berry, 1913)	Hawaii (USA)	NA	NA										1														Hochberg (1990)
Ciliophora	Phyllopharyngea	Ancistrocomidae	Ancistrocomidae	Ancistrocomidae	Octopoda	Octopodidae	Octopus	Octopus bimaculoides Pickford & McConnaughey, 1949	cultured Texas (USA)	NA	NA		1																						Forsythe et al. (1991)
Cnidaria	Myxozoa	Kudoidae	Kudoa	Kudoa sp. §	Octopoda	Enteroctopodidae	Enteroctopus	Enteroctopus dofleini (Wülker, 1910)	Japan sea (Japan)	NA	NA									1															Yokoyama and Masuda (2001)
Dicyemida	Rhombozoa	Conocyemidae	Conocyema	Conocyema polymorphaVan Beneden, 1882 †	Octopoda	Octopodidae	Octopus	Octopus vulgaris Cuvier, 1797	Mediterranean (Italy, Monaco, France)	NA	NA																					1			van Beneden (1882); Hartmann (1939); Nouvel (1932b; 1947)
Dicyemida	Rhombozoa	Conocyemidae	Microcyema	Microcyema vespa Van Beneden, 1882 †	Sepiida	Sepiidae	Sepia	Sepia officinalis Linnaeus, 1758	English Channel (France); Mediterranean (Italy, Monaco, France)	NA	NA	1																				1			van Beneden (1882); Lameere (1916b; 1918b; 1919); Hartmann (1939); Schartau (1940)
Dicyemida	Rhombozoa	Dicyemidae	Dicyema	Dicyema acciaccatum McConnaughey, 1949 †	Octopoda	Octopodidae	Octopus	Octopus sp.	California (USA)	NA	NA										1														McConnaughey (1949b)
Dicyemida	Rhombozoa	Dicyemidae	Dicyema	Dicyema acheroni McConnaughey, 1949 †	Octopoda	Octopodidae	Octopus	Octopus sp.	California (USA)	NA	NA										1														McConnaughey (1949b)
Dicyemida	Rhombozoa	Dicyemidae	Dicyema	Dicyema acuticephalum Nouvel, 1947	Octopoda	Octopodidae	Octopus	Octopus vulgaris Cuvier, 1797	NW Pacific (Japan); Mediterranean (Spain)	(40º37′12′′N, 0º35′ 34′′E); (40º37′12′′N, 0º35′ 34′′E)	NA									1												1			Furuya et al. (1992a; 1993b; 1994b); Andree et al. (2016); Nouvel and Nakao (1938); Nouvel (1947); Bogolepova-Dobrokhotova (1960)
Dicyemida	Rhombozoa	Dicyemidae	Dicyema	Dicyema acuticephalum Nouvel, 1947	Sepiida	Sepiolidae	Rossia	Rossia pacifica Berry, 1911	Japan sea (Russia)	NA	NA									1															Bogolepova-Dobrokhotova (1960)
Dicyemida	Rhombozoa	Dicyemidae	Dicyema	Dicyema aegira McConnaughey & Kritzler, 1952 †	Octopoda	Octopodidae	Octopus	Octopus joubini Robson, 1929	NW Atlantic; Gulf of Mexico	NA	NA		1																						Short (1991)
Dicyemida	Rhombozoa	Dicyemidae	Dicyema	Dicyema aegira McConnaughey & Kritzler, 1952 †	Octopoda	Octopodidae	Octopus	Octopus vulgaris Cuvier, 1797	NW Atlantic (Florida); Gulf of Mexico (Florida)	NA	NA		1																						McConnaughey and Kritzler (1952); Short and Damian (1966; 1967); Short (1991)
Dicyemida	Rhombozoa	Dicyemidae	Dicyema	Dicyema akashiense Furuya, 2005 §	Octopoda	Octopodidae	Amphioctopus	Amphioctopus fangsiao (d'Orbigny 1839-1841)	Akashi; Osaka Bay (Japan)	34°37'N, 135°02'E	NA									1															Furuya (2006a)
Dicyemida	Rhombozoa	Dicyemidae	Dicyema	Dicyema apalachiensis Short, 1962	Octopoda	Octopodidae	Octopus	Octopus joubini Robson, 1929	NW Atlantic; Gulf of Mexico	NA	NA		1																						Short (1991); Short (1962)
Dicyemida	Rhombozoa	Dicyemidae	Dicyema	Dicyema apollyoni Nouvel, 1947	Octopoda	Enteroctopodidae	Enteroctopus	Enteroctopus dofleini (Wülker, 1910)	California (USA)	NA	NA										1														McConnaughey (1949b)
Dicyemida	Rhombozoa	Dicyemidae	Dicyema	Dicyema apollyoni Nouvel, 1947	Octopoda	Octopodidae	Octopus	Octopus rubescens Berry, 1953	NE Pacific (California, USA; Mexico; British Columbia, Canada)	NA	NA										1														Eshragh and Leander (2015); Wheeler (1897); Nouvel (1947); McConnaughey (1949a); Hochberg and Fields (1980); Hochberg (1990)
Dicyemida	Rhombozoa	Dicyemidae	Dicyema	Dicyema australis Penchaszadeh, 1969 †	Octopoda	Octopodidae	Octopus	Octopus tehuelchus d'Orbigny, 1834	SW Atlantic (Argentina)	NA	NA					1																			Penchaszadeh (1968)
Dicyemida	Rhombozoa	Dicyemidae	Dicyema	Dicyema awajiense Furuya, 2005 §	Octopoda	Octopodidae	Amphioctopus	Amphioctopus fangsiao (d'Orbigny 1839-1841)	Akashi; Osaka Bay (Japan)	34°37'N, 135°02'E	NA									1															Furuya (2006a)
Dicyemida	Rhombozoa	Dicyemidae	Dicyema	Dicyema balanocephalum Furuya, 2006 §	Octopoda	Octopodidae	Amphioctopus	Amphioctopus fangsiao (d'Orbigny 1839-1841)	Tosa Bay, Osaka Bay	32°55'N, 137°10'E	NA									1															Furuya (2006b)
Dicyemida	Rhombozoa	Dicyemidae	Dicyema	Dicyema banyulensis Furuya & Hochberg, 1999 §	Octopoda	Octopodidae	Octopus	Octopus salutii Vérany, 1836	Western Mediterranean	NA	NA																					1			Furuya and Hochberg (1998)
Dicyemida	Rhombozoa	Dicyemidae	Dicyema	Dicyema benedeni Furuya & Hochberg, 1999 §	Octopoda	Octopodidae	Octopus	Octopus salutii Vérany, 1836	Western Mediterranean	NA	NA																					1			Furuya and Hochberg (1998)
Dicyemida	Rhombozoa	Dicyemidae	Dicyema	Dicyema benthoctopi Hochberg & Short, 1970 †	Octopoda	Enteroctopodidae	Muusoctopus	Muusoctopus eureka (Robson, 1929)	SW Atlantic (Falkland Islands)	NA	NA					1																			Hochberg and Short (1970)
Dicyemida	Rhombozoa	Dicyemidae	Dicyema	Dicyema bilobum Couch & Short, 1964	Octopoda	Octopodidae	Octopus	Octopus vulgaris Cuvier, 1797	Gulf of Mexico (Florida, USA)	NA	NA		1																						Couch and Short (1964); Short (1991)
Dicyemida	Rhombozoa	Dicyemidae	Dicyema	Dicyema briarei Short, 1961	Octopoda	Octopodidae	Octopus	Octopus briareus Robson, 1929	NW Atlantic; Gulf of Mexico	NA	NA		1																						Short (1991); Short (1961)
Dicyemida	Rhombozoa	Dicyemidae	Dicyema	Dicyema calamaroceum Catalano & Furuya, 2013 §	Myopsida	Loliginidae	Sepioteuthis	Sepioteuthis australis Quoy & Gaimard, 1832	South Australia	(33°18'37''S, 137°30'45''E); (35°16'12''S, 13°89'10''E)	NA								1																Catalano and Furuya (2013)
Dicyemida	Rhombozoa	Dicyemidae	Dicyema	Dicyema caudatum Bogolepova-Dobrokhotova, 1960 †	Sepiida	Sepiolidae	Rossia	Rossia pacifica Berry, 1911	Okhotsk Sea (Russia)	NA	NA									1															Bogolepova-Dobrokhotova (1960)
Dicyemida	Rhombozoa	Dicyemidae	Dicyema	Dicyema clavatum Furuya & Koshida, 1992 §	Octopoda	Octopodidae	Octopus	Octopus minor (Sasaki, 1920)	Osaka Bay; Sea of Harima	NA	NA									1															Furuya et al. (1992a)
Dicyemida	Rhombozoa	Dicyemidae	Dicyema	Dicyema codonocephalum Hidetaka, 2008 §	Octopoda	Octopodidae	Octopus	Octopus sasakii Taki, 1942	Tosa Bay; Kii Strait	32°55'N, 137°10'E	50 m									1															Furuya (2008c)
Dicyemida	Rhombozoa	Dicyemidae	Dicyema	Dicyema coffinense Catalano, 2013 §	Sepiida	Sepiidae	Sepia	Sepia apama Gray, 1849	Coffin Bay (South Australia)	34°36'00''S, 135°25'55''E	NA								1																Catalano (2013b)
Dicyemida	Rhombozoa	Dicyemidae	Dicyema	Dicyema colurum Furuya, 1999 §	Octopoda	Octopodidae	Amphioctopus	Amphioctopus fangsiao (d'Orbigny 1839-1841)	Western Honshu, Japan	34°37'N, 135°02'E	NA									1															Furuya (1999)
Dicyemida	Rhombozoa	Dicyemidae	Dicyema	Dicyema dolichocephalum Furuya, 1999 §	Octopoda	Octopodidae	Octopus	Octopus minor (Sasaki, 1920)	Western Honshu, Japan	34°37'N, 135°02'E	NA									1															Furuya (1999)
Dicyemida	Rhombozoa	Dicyemidae	Dicyema	Dicyema erythrum Furuya, 1999 §	Octopoda	Octopodidae	Amphioctopus	Amphioctopus fangsiao (d'Orbigny 1839-1841)	Western Honshu, Japan	34°37'N, 135°02'E	NA									1															Furuya (1999)
Dicyemida	Rhombozoa	Dicyemidae	Dicyema	Dicyema furuyi Catalano, 2013 §	Sepiida	Sepiidae	Sepia	Sepia papuensis Hoyle, 1885	Western Australia (Indian Ocean)	25°00'43''S, 113°22'28''E	NA								1																Catalano (2013a)
Dicyemida	Rhombozoa	Dicyemidae	Dicyema	Dicyema ganapatii Kalavati, Narasimhamurti & Suseela, 1984 †	Sepiida	Sepiidae	Sepia	Sepia elliptica Hoyle, 1885	Western Bay of Bengal (India)	NA	NA								1																Kalavati et al. (1984)
Dicyemida	Rhombozoa	Dicyemidae	Dicyema	Dicyema guaycurense Castellanos-Martinez, Carmen Gomez, Hochberg, Gestal & Furuya, 2011 §	Octopoda	Octopodidae	Octopus	Octopus hubbsorum Berry, 1953	Bahia de La Paz, Baja California Sur, Mexico	24°20'53.4'N, 110°16'05.60''W	10 m										1														Castellanos-Martinez et al. (2011)
Dicyemida	Rhombozoa	Dicyemidae	Dicyema	Dicyema hadrum Furuya, 1999 §	Sepiida	Sepiidae	Sepia	Sepia esculenta Hoyle, 1885	Western Honshu, Japan	33°46'N, 135°15'E	NA									1															Furuya (1999)
Dicyemida	Rhombozoa	Dicyemidae	Dicyema	Dicyema helocephalum Furuya, 2005 §	Octopoda	Octopodidae	Amphioctopus	Amphioctopus fangsiao (d'Orbigny 1839-1841)	Akashi; Osaka Bay (Japan)	34°37'N, 135°02'E	NA									1															Furuya (2006a)
Dicyemida	Rhombozoa	Dicyemidae	Dicyema	Dicyema hochbergi Castellanos-Martinez, Aguirre-Macedo & Furuya 2016 §	Octopoda	Octopodidae	Octopus	Octopus maya Voss & Solís, 1966	Gulf of Mexico, off Yucatan	(21°380N, 88°40W); (21°110N, 90°040W); (21°200N, 89°370W); (20°520N, 90°27’W).	8 m			1																					Castellanos-Martinez et al. (2016)
Dicyemida	Rhombozoa	Dicyemidae	Dicyema	Dicyema hypercephalum Short, 1962	Octopoda	Octopodidae	Octopus	Octopus joubini Robson, 1929	NW Atlantic; Gulf of Mexico	NA	NA		1																						Short (1991); Short (1962)
Dicyemida	Rhombozoa	Dicyemidae	Dicyema	Dicyema irinoense Furuya, 2005 §	Octopoda	Octopodidae	Amphioctopus	Amphioctopus kagoshimensis (Ortmann, 1888)	Tosa Bay, Southern Shikoku, Japan	32°55'N, 137°10'E	NA									1															Furuya (2005b)
Dicyemida	Rhombozoa	Dicyemidae	Dicyema	Dicyema japonicum Furuya & Tsuneki, 1992 §	Octopoda	Octopodidae	Octopus	Octopus vulgaris Cuvier, 1797	NW Pacific (Japan)	NA	NA									1															Furuya et al. (1992a; 1993b; 1994b); Awata et al. (2005; 2006); Awata and Endoh (2004); Ogino et al. (2011); Noto et al. (2003)
Dicyemida	Rhombozoa	Dicyemidae	Dicyema	Dicyema knoxi Short, 1971 †	Octopoda	Octopodidae	Macroctopus	Macroctopus maorum (Hutton, 1880)	SW Pacific (New Zealand)	NA	NA													1											Short (1971)
Dicyemida	Rhombozoa	Dicyemidae	Dicyema	Dicyema koinonum Catalano, 2013 §	Sepiida	Sepiidae	Sepia	Sepia apama Gray, 1849	Upper & Middle Spencer Gulf; Lower & Middle Gulf St Vincent (South Australia)	35°10'52''S, 138°23'25''E	NA								1																Catalano (2013b)
Dicyemida	Rhombozoa	Dicyemidae	Dicyema	Dicyema koinonum Catalano, 2013 §	Sepiida	Sepiidae	Sepia	Sepia novaehollandiae Hoyle, 1909	Upper & Middle Spencer Gulf; Middle Gulf St Vincent (South Australia)	35°10'52''S, 138°23'25''E	NA								1																Catalano (2013b)
Dicyemida	Rhombozoa	Dicyemidae	Dicyema	Dicyema koshidai Furuya & Tsuneki, 2005 §	Myopsida	Loliginidae	Sepioteuthis	Sepioteuthis lessoniana d'Orbigny, 1826 subsp. Shiroika	Uozu (Toyama Bay); Mihonoseki (Sea of Japan)	36°41'N, 137°23E	NA									1															Furuya and Tsuneki (2005)
Dicyemida	Rhombozoa	Dicyemidae	Dicyema	Dicyema leiocephalum Furuya, 2006 §	Octopoda	Octopodidae	Amphioctopus	Amphioctopus fangsiao (d'Orbigny 1839-1841)	Tosa Bay, Osaka Bay	32°55'N, 137°10'E	NA									1															Furuya (2006b)
Dicyemida	Rhombozoa	Dicyemidae	Dicyema	Dicyema lycidoeceum Furuya, 1999 §	Sepiida	Sepiidae	Sepia	Sepia lycidas Gray, 1849	Western Honshu, Japan	33°49'N, 130°59'E	NA									1															Furuya (1999)
Dicyemida	Rhombozoa	Dicyemidae	Dicyema	Dicyema macrocephalum (Van Beneden, 1876) †	Sepiida	Sepiidae	Sepia	Sepia elegans Blainville, 1827	Mediterranean (Italy, Monaco, France)	NA	NA																					1			van Beneden (1876); Whitman (1883); Hartmann (1906); Nouvel (1947)
Dicyemida	Rhombozoa	Dicyemidae	Dicyema	Dicyema macrocephalum (Van Beneden, 1876) †	Sepiida	Sepiolidae	Sepietta	Sepietta obscura Naef, 1916	Mediterranean (Italy, Monaco, France)	NA	NA																					1			van Beneden (1876); Whitman (1883); Nouvel (1944; 1947)
Dicyemida	Rhombozoa	Dicyemidae	Dicyema	Dicyema macrocephalum (Van Beneden, 1876) †	Sepiida	Sepiolidae	Sepietta	Sepietta oweniana (d'Orbigny, 1841)	Mediterranean (Italy, Monaco, France)	NA	NA																					1			van Beneden (1876); Whitman (1883); Nouvel (1944; 1947)
Dicyemida	Rhombozoa	Dicyemidae	Dicyema	Dicyema macrocephalum (Van Beneden, 1876) †	Sepiida	Sepiolidae	Sepiola	Sepiola rondeletii Leach, 1817	no details	NA	NA																								van Beneden (1876)
Dicyemida	Rhombozoa	Dicyemidae	Dicyema	Dicyema macrocephalum (Van Beneden, 1876) †	Sepiida	Sepiolidae	Sepiola	Sepiola steenstrupiana Levy, 1912	Mediterranean (Italy, Monaco, France)	NA	NA																					1			van Beneden (1876); Whitman (1883); Nouvel (1944; 1947)
Dicyemida	Rhombozoa	Dicyemidae	Dicyema	Dicyema madrasensis Kalavati, Narasimhamurti & Suseela, 1984 †	Octopoda	Octopodidae	Octopus	Octopus sp.	Madras (India)	NA	NA								1																Kalavati et al (1984)
Dicyemida	Rhombozoa	Dicyemidae	Dicyema	Dicyema maorum Short, 1971 †	Octopoda	Octopodidae	Macroctopus	Macroctopus maorum (Hutton, 1880)	SW Pacific (New Zealand)	NA	NA													1											Short (1971)
Dicyemida	Rhombozoa	Dicyemidae	Dicyema	Dicyema megalocephalum Nouvel, 1934	Octopoda	Octopodidae	Octopus	Octopus vulgaris Cuvier, 1797	NE Atlantic (Mauritania)	NA	NA	1																							Nouvel (1934; 1947)
Dicyemida	Rhombozoa	Dicyemidae	Dicyema	Dicyema mexcayae Castellanos-Martinez, Aguirre-Macedo & Furuya 2016 §	Octopoda	Octopodidae	Octopus	Octopus maya Voss & Solís, 1966	Gulf of Mexico, off Yucatan	(21°200N, 89°370W); (21°110N, 90°040W); (21°380N, 88°40W)	8 m			1																					Castellanos-Martinez et al. (2016)
Dicyemida	Rhombozoa	Dicyemidae	Dicyema	Dicyema microcephalum Whitman, 1883 †	Octopoda	Octopodidae	Macrotritopus	Macrotritopus defilippi (Vérany, 1851)	Mediterranean (Italy, France)	NA	NA																					1			Whitman (1883); Nouvel (1947)
Dicyemida	Rhombozoa	Dicyemidae	Dicyema	Dicyema microcephalum Whitman, 1883 †	Sepiida	Sepiolidae	Sepiola	Sepiola steenstrupiana Levy, 1912	Mediterranean (Italy, Monaco, France)	NA	NA																					1			Whitman (1883); Nouvel (1944; 1947)
Dicyemida	Rhombozoa	Dicyemidae	Dicyema	Dicyema misakiense Nouvel & Nakao, 1938	Octopoda	Octopodidae	Amphioctopus	Amphioctopus membranaceus (Quoy & Gaimard, 1832)	NW Pacific (Japan)	NA	NA									1															Nouvel (1947)
Dicyemida	Rhombozoa	Dicyemidae	Dicyema	Dicyema misakiense Nouvel & Nakao, 1938	Octopoda	Octopodidae	Octopus	Octopus vulgaris Cuvier, 1797	NW Pacific (Japan)	NA	NA									1															Furuya et al. 1993b; Nouvel and Nakao (1938); Nouvel (1938c; 1947)
Dicyemida	Rhombozoa	Dicyemidae	Dicyema	Dicyema monodi Nouvel, 1934 †	Octopoda	Octopodidae	Octopus	Octopus vulgaris Cuvier, 1797	NE Atlantic (Mauritania)	NA	NA	1																							Nouvel (1934; 1947)
Dicyemida	Rhombozoa	Dicyemidae	Dicyema	Dicyema moschatum Whitman, 1883 †	Octopoda	Octopodidae	Eledone	Eledone moschata (Lamarck, 1798)	Mediterranean (Italy, France)	NA	NA																					1			van Beneden (1876); Whitman (1883); Hartmann (1906); Nouvel (1938b;1947)
Dicyemida	Rhombozoa	Dicyemidae	Dicyema	Dicyema moschatum Whitman, 1883 †	Sepiida	Sepiolidae	Sepiola	Sepiola rondeletii Leach, 1817	Mediterranean (Monaco, France)	NA	NA																					1			Whitman (1883); Nouvel (1944; 1947)
Dicyemida	Rhombozoa	Dicyemidae	Dicyema	Dicyema multimegalum Catalano, 2013 §	Sepiida	Sepiidae	Sepia	Sepia apama Gray, 1849	New South Wales (Australia)	34°04'20''S, 151°09'35''E	up to 10 m													1											Catalano (2013b)
Dicyemida	Rhombozoa	Dicyemidae	Dicyema	Dicyema nouveli Kalavati, Narasimhamurti & Suseela, 1984 †	Myopsida	Loliginidae	Uroteuthis	Uroteuthis duvaucelii (d'Orbigny, 1835)	India	NA	NA								1																Kalavati et al. (1984)
Dicyemida	Rhombozoa	Dicyemidae	Dicyema	Dicyema octopusi Kalavati, Narasimhamurti & Suseela, 1984 †	Octopoda	Octopodidae	Octopus	Octopus sp.	India	NA	NA								1																Kalavati et al (1984)
Dicyemida	Rhombozoa	Dicyemidae	Dicyema	Dicyema oligomerum Bogolepova-Dobrokhotova, 1960 †	Sepiida	Sepiolidae	Rossia	Rossia pacifica Berry, 1911	Japan sea (Russia)	NA	NA									1															Bogolepova-Dobrokhotova (1962)
Dicyemida	Rhombozoa	Dicyemidae	Dicyema	Dicyema orientale Nouvel & Nakao, 1938	Myopsida	Loliginidae	Sepioteuthis	Sepioteuthis lessoniana d'Orbigny, 1826	NW Pacific (Japan)	NA	NA									1															Furuya and Tsuchiya (2005); Furuya et al. (1993b); Nouvel and Nakao (1938); Nouvel (1947)
Dicyemida	Rhombozoa	Dicyemidae	Dicyema	Dicyema oxycephalum Furuya, 2009 §	Sepiida	Sepiidae	Sepia	Sepia longipes Sasaki, 1913	Tosa Bay, Japan	32°55'N, 137°10'E	50 m									1															Furuya (2009a)
Dicyemida	Rhombozoa	Dicyemidae	Dicyema	Dicyema papuceum Catalano, 2013 §	Sepiida	Sepiidae	Sepia	Sepia papuensis Hoyle, 1885	Western Australia (Indian Ocean)	25°00'43''S, 113°22'28''E	NA								1																Catalano (2013a)
Dicyemida	Rhombozoa	Dicyemidae	Dicyema	Dicyema paradoxum von Kölliker, 1849 †	Octopoda	Octopodidae	Callistoctopus	Callistoctopus macropus (Risso, 1826)	Mediterranean (Italy, Monaco, France)	NA	NA																					1			von Kölliker (1849b); van Beneden (1876); Whitman (1883); Nouvel (1933b; 1947); Stunkard (1948)
Dicyemida	Rhombozoa	Dicyemidae	Dicyema	Dicyema paradoxum von Kölliker, 1849 †	Octopoda	Octopodidae	Octopus	Octopus vulgaris Cuvier, 1797	English Channel (France); Messina (Italy); Mediterranean (Monaco,France); NE Atlantic (Mauritania)	NA	NA	1																				1			von Kölliker (1849b); van Beneden (1876); Whitman (1883); Nouvel (1932b; 1933b; 1934; 1947), Stunkard (1948)
Dicyemida	Rhombozoa	Dicyemidae	Dicyema	Dicyema platycephalum Penchaszadeh, 1968 †	Octopoda	Octopodidae	Octopus	Octopus tehuelchus d'Orbigny, 1834	SW Atlantic (Argentina)	NA	NA					1																			Penchaszadeh (1968)
Dicyemida	Rhombozoa	Dicyemidae	Dicyema	Dicyema pyjamaceum Catalano & Furuya, 2013 §	Sepiida	Sepiadariidae	Sepioloidea	Sepioloidea lineolata (Quoy & Gaimard, 1832)	South Australia	33°12'39''S, 137°33'55''E	NA								1																Catalano and Furuya (2013)
Dicyemida	Rhombozoa	Dicyemidae	Dicyema	Dicyema rhadinum Furuya, 1999 §	Sepiida	Sepiidae	Sepia	Sepia esculenta Hoyle, 1885	Western Honshu, Japan	34°37'N, 135°02'E	NA									1															Furuya (1999)
Dicyemida	Rhombozoa	Dicyemidae	Dicyema	Dicyema robsonellae Short, 1971 †	Octopoda	Octopodidae	Octopus	Octopus australis Hoyle, 1885	SW Pacific (New Zealand)	NA	NA													1											Short (1971)
Dicyemida	Rhombozoa	Dicyemidae	Dicyema	Dicyema rondeletiolae Nouvel, 1944 †	Sepiida	Sepiolidae	Rondeletiola	Rondeletiola minor (Naef, 1912)	Mediterranean (Italy, Monaco, France)	NA	NA																					1			Nouvel (1944)
Dicyemida	Rhombozoa	Dicyemidae	Dicyema	Dicyema rondeletiolae Nouvel, 1944 †	Sepiida	Sepiolidae	Sepietta	Sepietta neglecta Naef, 1916	Mediterranean (Italy, Monaco, France)	NA	NA																					1			Nouvel (1944)
Dicyemida	Rhombozoa	Dicyemidae	Dicyema	Dicyema rondeletiolae Nouvel, 1944 †	Sepiida	Sepiolidae	Sepietta	Sepietta oweniana (d'Orbigny, 1841)	Mediterranean (Italy, Monaco, France)	NA	NA																					1			Nouvel (1944)
Dicyemida	Rhombozoa	Dicyemidae	Dicyema	Dicyema schulzianum (Van Beneden, 1876) †	Sepiida	Sepiidae	Sepiella	Rondeletiola minor (Naef, 1912)	Osaka Bay; Kii Strait (Japan)	NA	NA									1															Furuya (2008a)
Dicyemida	Rhombozoa	Dicyemidae	Dicyema	Dicyema schulzianum (Van Beneden, 1876) †	Octopoda	Octopodidae	Octopus	Sepia elegans Blainville, 1827	Tosa Bay; Kii Strait	NA	NA									1															Furuya (2008c)
Dicyemida	Rhombozoa	Dicyemidae	Dicyema	Dicyema sepiellae Furuya, 2008 §	Octopoda	Octopodidae	Amphioctopus	Sepiella japonica Sasaki, 1929	Veracruz, Mexico	34°30'N, 135°10'E	10 m		1																						Furuya et al. (2002b)
Dicyemida	Rhombozoa	Dicyemidae	Dicyema	Dicyema shimantoense Furuya, 2008 §	Sepiida	Sepiolidae	Rondeletiola	Octopus sasakii Taki, 1942	Mediterranean (Italy, Monaco, France)	32°55'N, 137°10'E	50 m																					1			van Beneden (1876); Whitman (1883);Nouvel (1935a; 1944; 1947)
Dicyemida	Rhombozoa	Dicyemidae	Dicyema	Dicyema shorti Furuya, Damian & Hochberg, 2002 §	Sepiida	Sepiidae	Sepia	Amphioctopus burryi (Voss, 1950)	Mediterranean (Italy, Monaco, France)	32°25'N, 115°05'W	NA																					1			van Beneden (1876); Nouvel (1935a; 1947)
Dicyemida	Rhombozoa	Dicyemidae	Dicyema	Dicyema sp. §	Octopoda	Octopodidae	Octopus	Octopus vulgaris Cuvier, 1797	Venezuela	NA	NA			1																					Penchaszadeh et al. (1996)
Dicyemida	Rhombozoa	Dicyemidae	Dicyema	Dicyema sp. §	Octopoda	Octopodidae	Octopus	Octopus vulgaris Cuvier, 1797	Galicia (NE Atlantic)	42°5’-45°15’N, 7°-9°20’W	NA	1																							Pascual et al. (1996)
Dicyemida	Rhombozoa	Dicyemidae	Dicyema	Dicyema sphaerocephalum Furuya, 2005	Octopoda	Octopodidae	Amphioctopus	Amphioctopus kagoshimensis (Ortmann, 1888)	Tosa Bay, Southern Shikoku, Japan	32°55'N, 137°10'E	NA									1															Furuya (2005b)
Dicyemida	Rhombozoa	Dicyemidae	Dicyema	Dicyema sphyrocephalum Furuya, 1999 §	Octopoda	Octopodidae	Octopus	Octopus minor (Sasaki, 1920)	Western Honshu, Japan	34°37'N, 135°02'E	NA									1															Furuya (1999)
Dicyemida	Rhombozoa	Dicyemidae	Dicyema	Dicyema sullivani McConnaughey, 1949 †	Octopoda	Octopodidae	Octopus	Octopus bimaculoides Pickford & McConnaughey, 1949	NE Pacific (California USA, Mexico)	NA	NA										1														McConnaughey (1949a; 1949b; 1951; 1960); Pickford and McConnaughey (1949)
Dicyemida	Rhombozoa	Dicyemidae	Dicyema	Dicyema tosaense Furuya, 2005 §	Octopoda	Octopodidae	Amphioctopus	Amphioctopus kagoshimensis (Ortmann, 1888)	Tosa Bay, Southern Shikoku, Japan	32°55'N, 137°10'E	NA									1															Furuya (2005b)
Dicyemida	Rhombozoa	Dicyemidae	Dicyema	Dicyema typoides Short, 1964	Octopoda	Octopodidae	Octopus	Octopus vulgaris Cuvier, 1797	NW Atlantic (Florida); Gulf of Mexico (Florida)	NA	NA		1																						Short (1991); McConnaughey and Kritzler (1952); Short (1964)
Dicyemida	Rhombozoa	Dicyemidae	Dicyema	Dicyema typus Van Beneden, 1876	Octopoda	Octopodidae	Octopus	Octopus vulgaris Cuvier, 1797	NE Atlantic; English Channel; Western Mediterranean	40°9'42°21'N, 8°36.8'-8°54'W	40-100 m	1																				1			van Beneden (1876); Nouvel (1946); Gestal et al. (1997)
Dicyemida	Rhombozoa	Dicyemidae	Dicyema	Dicyema vincentense Catalano, 2013 §	Sepiida	Sepiidae	Sepia	Sepia novaehollandiae Hoyle, 1909	Middle Gulf St Vincent (South Australia)	35°10'52''S, 138°23'25''E	NA								1																Catalano (2013b)
Dicyemida	Rhombozoa	Dicyemidae	Dicyema	Dicyema whitmani Furuya & Hochberg, 1999 §	Sepiida	Sepiidae	Sepia	Sepia officinalis Linnaeus, 1758	Naples (Western Mediterranean)	NA	NA																					1			Furuya and Hochberg (1998)
Dicyemida	Rhombozoa	Dicyemidae	Dicyemennea	Dicyemennea abasi McConnaughey, 1949 †	Octopoda	Octopodidae	Octopus	Octopus sp.	California (USA)	NA	NA										1														McConnaughey (1949b)
Dicyemida	Rhombozoa	Dicyemidae	Dicyemennea	Dicyemennea abbreviata McConnaughey, 1949 †	Octopoda	Octopodidae	Octopus	Octopus sp.	California (USA)	NA	NA										1														McConnaughey (1949b)
Dicyemida	Rhombozoa	Dicyemidae	Dicyemennea	Dicyemennea abelis McConnaughey, 1949 †	Octopoda	Octopodidae	Octopus	Octopus bimaculatus Verrill, 1883	NE Pacific (California USA, Mexico)	NA	NA										1														McConnaughey (1949a); Pickford and McConnaughey (1949)
Dicyemida	Rhombozoa	Dicyemidae	Dicyemennea	Dicyemennea abreida McConnaughey, 1957	Octopoda	Enteroctopodidae	Enteroctopus	Enteroctopus dofleini (Wülker, 1910)	Washington (USA); Oregon (USA); British Columbia (Canada)	NA	NA										1														Eshragh and Leander (2015); McConnaughey (1957)
Dicyemida	Rhombozoa	Dicyemidae	Dicyemennea	Dicyemennea adminicula (McConnaughey, 1949)	Octopoda	Octopodidae	Octopus	Octopus rubescens Berry, 1953	NE Pacific (California, USA; Mexico; British Columbia, Canada)	NA	NA										1														Eshragh and Leander (2015); Furuya (1999); Wheeler (1897); McConnaughey (1949a); Hochberg (1990)
Dicyemida	Rhombozoa	Dicyemidae	Dicyemennea	Dicyemennea adminicula (McConnaughey, 1949)	Octopoda	Octopodidae	Octopus	Octopus sp.	California (USA)	NA	NA										1														McConnaughey (1949b)
Dicyemida	Rhombozoa	Dicyemidae	Dicyemennea	Dicyemennea adscita McConnaughey, 1949	Octopoda	Octopodidae	Octopus	Octopus rubescens Berry, 1953	NE Pacific (California, USA; Mexico; British Columbia, Canada)	NA	NA										1														Eshragh and Leander (2015); Wheeler (1897); McConnaughey (1949a; 1951); Hochberg (1990)
Dicyemida	Rhombozoa	Dicyemidae	Dicyemennea	Dicyemennea adscita McConnaughey, 1949	Octopoda	Octopodidae	Octopus	Octopus sp.	California (USA)	NA	NA										1														McConnaughey (1949b)
Dicyemida	Rhombozoa	Dicyemidae	Dicyemennea	Dicyemennea antarcticensis Short & Hochberg, 1970 †	Octopoda	Octopodidae	Pareledone	Pareledone charcoti (Joubin, 1905)	Antarctic Ocean (Antarctica)	NA	NA															1									Short and Hochberg (1970)
Dicyemida	Rhombozoa	Dicyemidae	Dicyemennea	Dicyemennea antarcticensis Short & Hochberg, 1970 †	Octopoda	Octopodidae	Pareledone	Pareledone turqueti (Joubin, 1905)	Antarctic Ocean (Weddell Sea)	NA	NA															1									Short and Hochberg (1970)
Dicyemida	Rhombozoa	Dicyemidae	Dicyemennea	Dicyemennea bathybenthum Furuya & Hochberg, 2002 §	Octopoda	Octopodidae	Graneledone	Graneledone antarctica Voss, 1976	Southern Ocean (Scotia Sea)	(59°8'S, 36°57'W); (55°0'S, 39°55'W)	2815-2818 m; 2886-3040 m															1									Furuya and Hochberg (2002)
Dicyemida	Rhombozoa	Dicyemidae	Dicyemennea	Dicyemennea brevicephala McConnaughey, 1941	Octopoda	Enteroctopodidae	Enteroctopus	Enteroctopus dofleini (Wülker, 1910)	California (USA)	NA	NA										1														McConnaughey (1941)
Dicyemida	Rhombozoa	Dicyemidae	Dicyemennea	Dicyemennea brevicephala McConnaughey, 1941	Octopoda	Octopodidae	Octopus	Octopus rubescens Berry, 1953	NE Pacific (California, USA; Mexico; British Columbia, Canada)	NA	NA										1														Eshragh and Leander (2015); McConnaughey (1941; 1949a; 1951); Hochberg (1990)
Dicyemida	Rhombozoa	Dicyemidae	Dicyemennea	Dicyemennea brevicephala McConnaughey, 1941	Sepiida	Sepiolidae	Rossia	Rossia pacifica Berry, 1911	Japan sea (Russia)	NA	NA									1															Bogolepova-Dobrokhotova (1962)
Dicyemida	Rhombozoa	Dicyemidae	Dicyemennea	Dicyemennea brevicephaloides Bogolepova-Dobrokhotova, 1962	Octopoda	Octopodidae	Octopus	Octopus vulgaris Cuvier, 1797	Fiji	NA	NA													1											Koshida et al. (1986)
Dicyemida	Rhombozoa	Dicyemidae	Dicyemennea	Dicyemennea brevicephaloides Bogolepova-Dobrokhotova, 1963	Sepiida	Sepiolidae	Rossia	Rossia pacifica Berry, 1911	NW Pacific (Japan); NE Pacific (British Columbia, Canada)	36°45'N, 137°15'E	380 m									1															Eshragh and Leander (2015); Furuya (2007); Bogolepova-Dobrokhotova (1962)
Dicyemida	Rhombozoa	Dicyemidae	Dicyemennea	Dicyemennea californica McConnaughey, 1941 †	Octopoda	Enteroctopodidae	Enteroctopus	Enteroctopus dofleini (Wülker, 1910)	NW Pacific (Japan)	NA	NA									1															Bogolepova-Dobrokhotova (1963)
Dicyemida	Rhombozoa	Dicyemidae	Dicyemennea	Dicyemennea californica McConnaughey, 1941 †	Octopoda	Octopodidae	Octopus	Octopus bimaculatus Verrill, 1883	NE Pacific (California USA, Mexico)	NA	NA										1														McConnaughey (1941)
Dicyemida	Rhombozoa	Dicyemidae	Dicyemennea	Dicyemennea californica McConnaughey, 1941 †	Octopoda	Octopodidae	Octopus	Octopus bimaculoides Pickford & McConnaughey, 1949	NE Pacific (California USA)	NA	NA										1														McConnaughey (1941; 1949a; 1951); Pickford and McConnaughey (1949)
Dicyemida	Rhombozoa	Dicyemidae	Dicyemennea	Dicyemennea californica McConnaughey, 1941 †	Octopoda	Octopodidae	Octopus	Octopus californicus (Berry, 1911)	Japan sea (Russia)	NA	NA									1															Bogolepova-Dobrokhotova (1963); Hochberg (1990)
Dicyemida	Rhombozoa	Dicyemidae	Dicyemennea	Dicyemennea californica McConnaughey, 1941 †	Octopoda	Octopodidae	Octopus	Octopus ochotensis (Sasaki, 1920)	NW Pacific (Japan)	NA	NA									1															Bogolepova-Dobrokhotova (1963)
Dicyemida	Rhombozoa	Dicyemidae	Dicyemennea	Dicyemennea californica McConnaughey, 1941 †	Sepiida	Sepiolidae	Rossia	Rossia pacifica Berry, 1911	NW Pacific (Japan)	NA	NA									1															Bogolepova-Dobrokhotova (1963)
Dicyemida	Rhombozoa	Dicyemidae	Dicyemennea	Dicyemennea canadensis Furuya, Hochberg & Short, 2002 §	Octopoda	Bathypolypodidae	Bathypolypus	Bathypolypus arcticus (Prosch, 1849)	Bay of Fundy, Canada	44°45'N, 66°55'W	73 m		1																						Furuya et al. (2002a)
Dicyemida	Rhombozoa	Dicyemidae	Dicyemennea	Dicyemennea chukchiense Furuya, 2010 §	Octopoda	Enteroctopodidae	Muusoctopus	Muusoctopus sibiricus (Loyning, 1930)	Alaska (USA)	70°48'N, 163°14'E	42 m										1														Furuya (2010)
Dicyemida	Rhombozoa	Dicyemidae	Dicyemennea	Dicyemennea coromadelensis Kalavati, Narasimhamurti & Suseela, 1978 †	Sepiida	Sepiidae	Sepia	Sepia elliptica Hoyle, 1885	Western Bay of Bengal (India)	NA	NA								1																Kalavati et al. (1978)
Dicyemida	Rhombozoa	Dicyemidae	Dicyemennea	Dicyemennea curta Bogolepova-Dobrokhotova, 1962 †	Sepiida	Sepiolidae	Rossia	Rossia pacifica Berry, 1911	Okhotsk Sea (Russia)	NA	NA									1															Bogolepova-Dobrokhotova (1962)
Dicyemida	Rhombozoa	Dicyemidae	Dicyemennea	Dicyemennea discocephalum Hochberg & Short, 1983	Octopoda	Cirroctopodidae	Cirroctopus	Cirroctopus glacialis (Robson, 1930)	Southern Ocean (Scotia Sea)	NA	NA															1									Hochberg and Short (1983)
Dicyemida	Rhombozoa	Dicyemidae	Dicyemennea	Dicyemennea dogieli Bogolepova-Dobrokhotova, 1962 †	Octopoda	Octopodidae	Octopus	Octopus sp.	Japan sea (Russia)	NA	NA																			1					Bogolepova-Dobrokhotova (1962)
Dicyemida	Rhombozoa	Dicyemidae	Dicyemennea	Dicyemennea dorycephalum Furuya & Hochberg, 2002 §	Octopoda	Octopodidae	Graneledone	Graneledone macrotyla Voss, 1976	Southern Ocean (Scotia Sea)	54°43'S, 55°30'W	1647-2044 m															1									Furuya and Hochberg (2002)
Dicyemida	Rhombozoa	Dicyemidae	Dicyemennea	Dicyemennea eledones (Wagener, 1857)	Octopoda	Octopodidae	Eledone	Eledone cirrhosa (Lamarck, 1798)	NE Atlantic (Sweden, Norway), English Channel (France), Mediterranean (Italy, France. Tunisia)	(47°82'50''N, 3°94'50''W); (36°49'9.11''N, 10°18'22.49''W)	NA	1																			1	1			Souidenne et al (2016); Wagener (1857); Claparede and Lachmann (1861); Whitman (1883); Braun (1887); Hartmann (1906); Nouvel (1933b; 1935b; 1937; 1938b; 1938c; 1947)
Dicyemida	Rhombozoa	Dicyemidae	Dicyemennea	Dicyemennea eledones (Wagener, 1857)	Octopoda	Octopodidae	Eledone	Eledone moschata (Lamarck, 1798)	Mediterranean (Italy, France)	NA	NA																					1			Wagener (1857); Claparede (1857); Whitman (1883);Nouvel (1947)
Dicyemida	Rhombozoa	Dicyemidae	Dicyemennea	Dicyemennea eledones (Wagener, 1857)	Octopoda	Octopodidae	Octopus	Octopus salutii Vérany, 1836	Mediterranean (Italy, France)	NA	NA																					1			Wagener (1857); Whitman (1883); Hartmann (1906); Nouvel (1935b; 1937; 1947)
Dicyemida	Rhombozoa	Dicyemidae	Dicyemennea	Dicyemennea eltanini Short & Powell, 1969 †	Octopoda	Octopodidae	Pareledone	Pareledone charcoti (Joubin, 1905)	Antarctic Ocean (South Orkney Islands)	NA	NA															1									Short and Powell (1969)
Dicyemida	Rhombozoa	Dicyemidae	Dicyemennea	Dicyemennea filiformis Bogolepova-Dobrokhotova, 1962 †	Octopoda	Octopodidae	Octopus	Octopus sp.	Okhotsk Sea (Russia)	NA	NA									1															Bogolepova-Dobrokhotova (1962)
Dicyemida	Rhombozoa	Dicyemidae	Dicyemennea	Dicyemennea filiformis Bogolepova-Dobrokhotova, 1962 †	Sepiida	Sepiolidae	Rossia	Rossia pacifica Berry, 1911	Okhotsk Sea (Russia)	NA	NA									1															Bogolepova-Dobrokhotova (1962); Hoffman (1965)
Dicyemida	Rhombozoa	Dicyemidae	Dicyemennea	Dicyemennea floscephalum Catalano, 2013 §	Octopoda	Octopodidae	Octopus	Octopus berrima Stranks & Norman, 1992	South Australia	(33°49'00''S, 137°16'29''E); (34°46'30''S, 138°12'09''E)	NA								1																Catalano (2013a)
Dicyemida	Rhombozoa	Dicyemidae	Dicyemennea	Dicyemennea gracile (Wagener, 1857) †	Sepiida	Sepiidae	Sepia	Sepia officinalis Linnaeus, 1758	English Channel (France); Mediterranean (Italy, Monaco, France)	NA	NA	1																				1			Nouvel (1933b; 1938b; 1947); Whitman (1883); Wagener (1857); Braun (1887)
Dicyemida	Rhombozoa	Dicyemidae	Dicyemennea	Dicyemennea gracile (Wagener, 1857) †	Sepiida	Sepiidae	Sepia	Sepia orbignyana Férussac, 1826	Mediterranean (France, Spain)	NA	NA																					1			Nouvel (1933b; 1938b; 1947); Whitman (1883); Wagener (1857)
Dicyemida	Rhombozoa	Dicyemidae	Dicyemennea	Dicyemennea granularis McConnaughey, 1949 †	Octopoda	Octopodidae	Octopus	Octopus bimaculatus Verrill, 1883	NE Pacific (California USA, Mexico)	NA	NA										1														McConnaughey (1949a); Pickford and McConnaughey (1949)
Dicyemida	Rhombozoa	Dicyemidae	Dicyemennea	Dicyemennea granularis McConnaughey, 1949 †	Octopoda	Octopodidae	Octopus	Octopus bimaculoides Pickford & McConnaughey, 1949	NE Pacific (California USA)	NA	NA										1														McConnaughey (1949a; 1951); Pickford and McConnaughey (1949)
Dicyemida	Rhombozoa	Dicyemidae	Dicyemennea	Dicyemennea gyrinodes Furuya, 1999 §	Octopoda	Octopodidae	Octopus	Octopus hongkongensis (Hoyle, 1885)	Eastern Honshu, Japan	37°48'N, 141°00'E	NA									1															Furuya (1999)
Dicyemida	Rhombozoa	Dicyemidae	Dicyemennea	Dicyemennea kaikouriensis Short & Hochberg, 1969 †	Octopoda	Octopodidae	Macroctopus	Macroctopus maorum (Hutton, 1880)	SW Pacific (New Zealand)	NA	NA													1											Short and Hochberg (1969)
Dicyemida	Rhombozoa	Dicyemidae	Dicyemennea	Dicyemennea lameerei Nouvel, 1932 †	Octopoda	Octopodidae	Eledone	Eledone cirrhosa (Lamarck, 1798)	English Channel (France)	NA	NA	1																							Nouvel (1932a; 1933b; 1938b; 1947)
Dicyemida	Rhombozoa	Dicyemidae	Dicyemennea	Dicyemennea lameerei Nouvel, 1932 †	Octopoda	Octopodidae	Octopus	Octopus vulgaris Cuvier, 1797	North Sea; English Channel; Western Mediterranean	NA	NA	1																				1			Nouvel (1932)
Dicyemida	Rhombozoa	Dicyemidae	Dicyemennea	Dicyemennea littlei Short & Hochberg, 1970 †	Octopoda	Enteroctopodidae	Muusoctopus	Muusoctopus eureka (Robson, 1929)	SW Atlantic (Falkland Islands)	NA	NA					1																			Short and Hochberg (1970)
Dicyemida	Rhombozoa	Dicyemidae	Dicyemennea	Dicyemennea longinucleata Bogolepova-Dobrokhotova, 1962 †	Octopoda	Octopodidae	Octopus	Octopus sp.	Strait of Tartar (Russia) Pacific NW	NA	NA									1															Bogolepova-Dobrokhotova (1962)
Dicyemida	Rhombozoa	Dicyemidae	Dicyemennea	Dicyemennea marplatensis (Penchaszadeh & Christiansen, 1970) †	Octopoda	Octopodidae	Octopus	Octopus tehuelchus d'Orbigny, 1834	Mar del Plata (Argentina)	NA	NA																								Penchaszadeh and Cristiansen (1970)
Dicyemida	Rhombozoa	Dicyemidae	Dicyemennea	Dicyemennea mastigoides Furuya, 1999 §	Sepiida	Sepiidae	Sepia	Sepia esculenta Hoyle, 1885	Honshu, Japan	34°37'N, 135°02'E	NA									1															Furuya (1999)
Dicyemida	Rhombozoa	Dicyemidae	Dicyemennea	Dicyemennea minabense Furuya, 1999 §	Sepiida	Sepiidae	Sepia	Sepia esculenta Hoyle, 1885	Western Honshu, Japan	33°46'N, 135°15'E	NA									1															Furuya (1999)
Dicyemida	Rhombozoa	Dicyemidae	Dicyemennea	Dicyemennea nouveli McConnaughey, 1959	Myopsida	Loliginidae	Doryteuthis	Doryteuthis opalescens (Berry, 1911)	NE Pacific (California USA)	NA	NA										1														McConnaughey (1959)
Dicyemida	Rhombozoa	Dicyemidae	Dicyemennea	Dicyemennea nouveli McConnaughey, 1959	Octopoda	Enteroctopodidae	Enteroctopus	Enteroctopus dofleini (Wülker, 1910)	Toyama Bay; NE Pacific (California, USA)	36°43'N, 137°15'E	110 m									1	1														Furuya (2008b); McConnaughey (1959); Bogolepova-Dobrokhotova (1963); Hochberg (1990)
Dicyemida	Rhombozoa	Dicyemidae	Dicyemennea	Dicyemennea nouveli McConnaughey, 1959	Octopoda	Octopodidae	Octopus	Octopus ochotensis (Sasaki, 1920)	Japan sea (Russia)	NA	NA									1															Bogolepova-Dobrokhotova (1963); Hochberg (1990)
Dicyemida	Rhombozoa	Dicyemidae	Dicyemennea	Dicyemennea nouveli McConnaughey, 1959	Octopoda	Octopodidae	Octopus	Octopus rubescens Berry, 1953	NE Pacific (California, USA)	NA	NA										1														McConnaughey (1959); Hochberg (1990)
Dicyemida	Rhombozoa	Dicyemidae	Dicyemennea	Dicyemennea nouveli McConnaughey, 1959	Octopoda	Octopodidae	Octopus	Octopus sp.	California (USA)	NA	NA										1														McConnaughey (1959)
Dicyemida	Rhombozoa	Dicyemidae	Dicyemennea	Dicyemennea nouveli McConnaughey, 1959	Sepiida	Sepiolidae	Rossia	Rossia pacifica Berry, 1911	Japan sea (Russia)	NA	NA									1															Bogolepova-Dobrokhotova (1962); Hochberg (1990)
Dicyemida	Rhombozoa	Dicyemidae	Dicyemennea	Dicyemennea ophioides Furuya, 1999 §	Octopoda	Octopodidae	Octopus	Octopus hongkongensis (Hoyle, 1885)	Eastern Honshu, Japan	37°48'N, 141°00'E	NA									1															Furuya (1999)
Dicyemida	Rhombozoa	Dicyemidae	Dicyemennea	Dicyemennea parva Hoffman, 1965 †	Sepiida	Sepiolidae	Rossia	Rossia pacifica Berry, 1911	Washington (USA); Oregon (USA)	NA	NA										1														Hoffman (1965)
Dicyemida	Rhombozoa	Dicyemidae	Dicyemennea	Dicyemennea pileum Furuya, 2008 §	Octopoda	Octopodidae	Octopus	Octopus sasakii Taki, 1942	Tosa Bay; Kii Strait	32°55'N, 137°10'E	50 m									1															Furuya (2008c)
Dicyemida	Rhombozoa	Dicyemidae	Dicyemennea	Dicyemennea rossiae Bogolepova-Dobrokhotova, 1962	Sepiida	Sepiolidae	Rossia	Rossia pacifica Berry, 1911	NW Pacific (Japan); NE Pacific (Washington, USA; Oregon, USA; British Columbia, Canada)	36°45'N, 137°15'E	380 m									1	1														Eshragh and Leander (2015); Furuya (2007); Bogolepova-Dobrokhotova (1962)
Dicyemida	Rhombozoa	Dicyemidae	Dicyemennea	Dicyemennea rostrata Short & Hochberg, 1969 †	Octopoda	Octopodidae	Octopus	Octopus australis Hoyle, 1885	SW Pacific (New Zealand)	NA	NA													1											Short and Hochberg (1969)
Dicyemida	Rhombozoa	Dicyemidae	Dicyemennea	Dicyemennea ryukyuense Furuya, 2006 §	Sepiida	Sepiidae	Sepia	Sepia latimanus Quoy & Gaimard, 1832	Okinawa, Japan	26°31'N, 127°50'E.	NA									1															Furuya (2006c)
Dicyemida	Rhombozoa	Dicyemidae	Dicyemennea	Dicyemennea sp. §	Octopoda	Octopodidae	Robsonella	Robsonella fontanianus (d'Orbigny, 1835)	SE Pacific (Chile)	33°02’27.30’’S 71°36’29.00’’O	NA														1										Muñoz et al. (2013)
Dicyemida	Rhombozoa	Dicyemidae	Dicyemennea	Dicyemennea spencerense Catalano, 2013 §	Sepiida	Sepiidae	Sepia	Sepia apama Gray, 1849	Middle Spencer Gulf; Lower Spencer Gulf (South Australia)	33°09'08''S, 137°39'59''E	NA								1																Catalano (2013b)
Dicyemida	Rhombozoa	Dicyemidae	Dicyemennea	Dicyemennea spencerense Catalano, 2013 §	Sepiida	Sepiidae	Sepia	Sepia novaehollandiae Hoyle, 1909	Upper & Middle Spencer Gulf (South Australia)	33°09'08''S, 137°39'59''E	NA								1																Catalano (2013b)
Dicyemida	Rhombozoa	Dicyemidae	Dicyemennea	Dicyemennea trochocephalum Furuya, 1999 §	Octopoda	Octopodidae	Octopus	Octopus hongkongensis (Hoyle, 1885)	Eastern Honshu, Japan	37°48'N, 141°00'E	NA									1															Furuya (1999)
Dicyemida	Rhombozoa	Dicyemidae	Dicyemennea	Dicyemennea umbraculum Furuya, 2009 §	Octopoda	Opisthoteuthidae	Opisthoteuthis	Opisthoteuthis depressa Ijima & Ikeda, 1895	Suruga Bay, Japan	34°57'N, 138°40'E	250 m									1															Furuya (2009b)
Dicyemida	Rhombozoa	Dicyemidae	Dicyemodeca	Dicyemodeca anthinocephalum Furuya, 1999 §	Octopoda	Enteroctopodidae	Enteroctopus	Enteroctopus dofleini (Wülker, 1910)	NW Pacific (Japan)	41°26'N, 141°28'E	NA									1															Furuya (1999)
Dicyemida	Rhombozoa	Dicyemidae	Dicyemodeca	Dicyemodeca deca (McConnaughey, 1957)	Octopoda	Enteroctopodidae	Enteroctopus	Enteroctopus dofleini (Wülker, 1910)	Washington (USA); Oregon (USA); British Columbia (Canada)	NA	NA									1															Eshragh and Leander (2015); McConnaughey (1957)
Dicyemida	Rhombozoa	Dicyemidae	Dicyemodeca	Dicyemodeca dogieli Bogolepova, 1957 †	Octopoda	Enteroctopodidae	Enteroctopus	Enteroctopus dofleini (Wülker, 1910)	NW Pacific (Japan)	NA	NA									1															Bogolepova-Dobrokhotova (1957)
Dicyemida	Rhombozoa	Dicyemidae	Dicyemodeca	Dicyemodeca dogieli Bogolepova, 1957 †	Octopoda	Octopodidae	Octopus	Octopus californicus (Berry, 1911)	Japan sea (Russia)	NA	NA									1															Bogolepova (1957)
Dicyemida	Rhombozoa	Dicyemidae	Dicyemodeca	Dicyemodeca dogieli Bogolepova, 1957 †	Octopoda	Octopodidae	Octopus	Octopus minor (Sasaki, 1920)	Okhtsk Sea (Russia); Japan Sea (Russia)	NA	NA									1															Bogolepova (1957)
Dicyemida	Rhombozoa	Dicyemidae	Dicyemodeca	Dicyemodeca dogieli Bogolepova, 1957 †	Octopoda	Octopodidae	Octopus	Octopus ochotensis (Sasaki, 1920)	Okhtsk Sea (Russia); Japan Sea (Russia)	NA	NA									1															Bogolepova (1957)
Dicyemida	Rhombozoa	Dicyemidae	Dicyemodeca	Dicyemodeca dogieli Bogolepova, 1957 †	Octopoda	Octopodidae	Octopus	Octopus variabilis (Sasaki, 1929)	NW Pacific (Japan)	NA	NA									1															Bogolepova-Dobrokhotova (1957)
Dicyemida	Rhombozoa	Dicyemidae	Dodecadicyema	Dodecadicyema loligoi Kalavati & Narasimhamurti, 1980 †	Myopsida	Loliginidae	Loligo	Loligo sp.	Western Bay of Bengal (India)	NA	NA								1																Kalavati and Narasimhamurti (1980)
Dicyemida	Rhombozoa	Dicyemidae	Pleodicyema	Pleodicyema delamarei Nouvel, 1961 †	Octopoda	Bathypolypodidae	Bathypolypus	Bathypolypus sponsalis (Fischer & Fischer, 1892)	Mediterranean (Spain)	NA	NA																					1			Nouvel (1961)
Dicyemida	Rhombozoa	Dicyemidae	Pseudicyema	Pseudicyema cappacephalum Furuya, 2009 §	Sepiida	Sepiidae	Sepia	Sepia longipes Sasaki, 1913	Tosa Bay, Japan	32°55'N, 137°10'E	50 m									1															Furuya (2009a)
Dicyemida	Rhombozoa	Dicyemidae	Pseudicyema	Pseudicyema nakaoi Furuya, 1999 §	Sepiida	Sepiidae	Sepia	Sepia esculenta Hoyle, 1885	Honshu, Japan	33°46'N, 135°15'E	NA									1															Furuya (1999)
Dicyemida	Rhombozoa	Dicyemidae	Pseudicyema	Pseudicyema nakaoi Furuya, 1999 §	Sepiida	Sepiidae	Sepia	Sepia lycidas Gray, 1849	Honshu, Japan	33°46'N, 135°15'E	NA									1															Furuya (1999)
Dicyemida	Rhombozoa	Dicyemidae	Pseudicyema	Pseudicyema truncatum (Whitman, 1883)	Sepiida	Sepiolidae	Rossia	Rossia macrosoma (Delle Chiaje, 1830)	Mediterranean (Italy, Monaco, France)	NA	NA																					1			Whitman (1883); Nouvel (1944; 1947)
Dicyemida	Rhombozoa	Dicyemidae	Pseudicyema	Pseudicyema truncatum (Whitman, 1883)	Sepiida	Sepiidae	Sepia	Sepia elegans Blainville, 1827	no details	NA	NA	1																				1			Whitman (1883)
Dicyemida	Rhombozoa	Dicyemidae	Pseudicyema	Pseudicyema truncatum (Whitman, 1883)	Sepiida	Sepiidae	Sepia	Sepia esculenta Hoyle, 1885	NW Pacific	NA	NA									1															Nouvel (1947)
Dicyemida	Rhombozoa	Dicyemidae	Pseudicyema	Pseudicyema truncatum (Whitman, 1883)	Sepiida	Sepiidae	Sepia	Sepia officinalis Linnaeus, 1758	NE Atlantic (France), English Channel (France); Mediterranean (Italy, France, Spain)	42°5’-45°15’N, 7°-9°20’W	NA	1																				1			Nouvel (1933b; 1947); Whitman (1883); Pascual et al (1996)
Dicyemida	Rhombozoa	Dicyemidae	Pseudicyema	Pseudicyema truncatum (Whitman, 1883)	Sepiida	Sepiidae	Sepia	Sepia orbignyana Férussac, 1826	Mediterranean (Italy, Monaco, France)	NA	NA																					1			Nouvel (1933b; 1937; 1947); Whitman (1883)
Dicyemida	Rhombozoa	Kantharellidae	Kantharella	Kantharella antarctica Czaker, 1994 §	Octopoda	Octopodidae	Pareledone	Pareledone turqueti (Joubin, 1905)	Weddell Sea	NA	NA															1									Czaker (1994; 1997; 2000; 2001); Czaker and Janssen (1998)
Euglenozoa	Kinetoplastea	Prokinetoplastida	Ichthyobodo	Ichthyobodo necator (Henneguy, 1883) Pinto, 1928 §	Octopoda	Octopodidae	Octopus	Octopus bimaculoides Pickford & McConnaughey, 1949	cultured	NA	NA		1																						Forsythe et al. (1991)
Euglenozoa	Kinetoplastea	Prokinetoplastida	Ichthyobodo	Ichthyobodo sp.	Octopoda	Octopodidae	Octopus	Enteroctopus dofleini (Wülker, 1910)	cultured	NA	NA																								Forsythe et al. (1987;1988)
Euglenozoa	Kinetoplastea	Prokinetoplastida	Ichthyobodo	Ichthyobodo sp.	Octopoda	Enteroctopodidae	Enteroctopus	Octopus bimaculoides Pickford & McConnaughey, 1949	captive	NA	NA																								Seeley et al. (2016)
Microsporidia	Microsporea	Chytridiopsidae	Steinhausia	Steinhausia spraguei Kalavati and Narasimhamurti (1977) †	Sepiida	Sepiidae	Sepia	Sepia elliptica Hoyle, 1885	Visakhapatnam (India)	NA	NA								1																Kalavati and Narasimhamurti (1977)
Myzozoa	Conoidasida	Aggregatidae	Aggregata	Aggregata andresi Gestal, Nigmatullin, Hochberg, Guerra & Pascual, 2005 §	Oegopsida	Ommastrephidae	Martialia	Martialia hyadesi Rochebrune & Mabille, 1889	SW Atlantic	49°30'-52°18' S; 56°02'-61°43' W	NA					1																			Gestal et al. (2005)
Myzozoa	Conoidasida	Aggregatidae	Aggregata	Aggregata andresi Gestal, Nigmatullin, Hochberg, Guerra & Pascual, 2005 §	Oegopsida	Ommastrephidae	Martialia	Martialia hyadesi Rochebrune & Mabille, 1889	SW Atlantic	12°48.68’N, 103°56.39’W	2595-2635 m					1																			Gestal et al. (2005)
Myzozoa	Conoidasida	Aggregatidae	Aggregata	Aggregata bathytherma Gestal, Pascual & Hochberg 2010 §	Octopoda	Enteroctopodidae	Vulcanoctopus	Vulcanoctopus hydrothermalis González & Guerra, 1999	NE Pacific	NA	NA										1														Gestal et al. (2010)
Myzozoa	Conoidasida	Aggregatidae	Aggregata	Aggregata dobelli §	Octopoda	Enteroctopodidae	Enteroctopus	Enteroctopus dofleini (Wülker, 1910)	NE Pacific	42°5’-45°15’N, 7°-9°20’W	NA										1														Poynton et al. (1992)
Myzozoa	Conoidasida	Aggregatidae	Aggregata	Aggregata eberthi (Labbé, 1895) Léger & Duboscq, 1906 †	Sepiida	Sepiidae	Sepia	Sepia officinalis Linnaeus, 1758	NE Atlantic, Western Mediterranean	NA	NA	1																				1			Frenzel (1885); Eberth (1892); Labbé (1895; 1896; 1899); Léger and Dduboscq (1906b; 1908); Dobell (1914; 1925); Pixell-Goodrich (1914); Bӗlӑr (1926); Wurmbach (1935); Vivares (1970; 1973a; 1973b); Vivares and Rubio (1969); Moroff (1906b; 1908); Porchet-Hennere and Richard (1969), Porchet-Hennere and Vivier (1971), Hochberg (1990); Heller (1969; 1970); Pascual et al. (1996); Estevez et al. (1998);…
Myzozoa	Conoidasida	Aggregatidae	Aggregata	Aggregata kudoi Narasimhamurti, 1979 †	Sepiida	Sepiidae	Sepia	Sepia elliptica Hoyle, 1885	NW Indian	NA	NA							1																	Narasimhamurti (1979)
Myzozoa	Conoidasida	Aggregatidae	Aggregata	Aggregata millerorum n. sp. §	Octopoda	Octopodidae	Octopus	Octopus bimaculoides Pickford & McConnaughey, 1949	NE Pacific	(40º37′12′′N, 0º35′ 34′′E); (42°5’-45°15’N, 7°-9°20’W); (40º37′12′′ N, 0º35′ 34′′E)	NA										1														Poynton et al. (1992)
Myzozoa	Conoidasida	Aggregatidae	Aggregata	Aggregata octopiana (Schneider, 1875) Frenzel, 1885	Octopoda	Octopodidae	Octopus	Octopus vulgaris Cuvier, 1797	NE Atlantic, Western Mediterranean	(42°46'S, 65°02'W); (42°14'S, 64°27'W); (42°38'S, 64°58'W); (42°47'S, 64°57'W)	0-20 m	1																				1			Brumpt (1913); Dobell (1925); Wurmbach (1935); Mingazzini (1892b); Frenzel (1885); Schneider (1875a; 1875b;1883); Jacquemel (1903); Moroff (1906b; 1908), Pascual et al. (1996; 2006; 2010); Gestal et al. (1999a; 2002a; 2002b; 2002c; 2002d; 2007); Mayo-Hernandez et al. (2013); Estevez et al. (1996; 1998); Gestal and Pascual (2002); Castellanos-Martinez and Gestal (2011); Betancor et al. (2013); Cas…
Myzozoa	Conoidasida	Aggregatidae	Aggregata	Aggregata patagonica Sardella, Ré & Timi 2000	Octopoda	Enteroctopodidae	Enteroctopus	Enteroctopus megalocyathus (Gould, 1852)	SW Atlantic	44°30'N, 7°30'W	NA					1																			Sardella et al. (2000), Ibanez et al. (2005)
Myzozoa	Conoidasida	Aggregatidae	Aggregata	Aggregata sagittata Gestal, Guerra, Abollo & Pascual 2000 §	Oegopsida	Ommastrephidae	Todarodes	Todarodes sagittatus (Lamarck, 1798)	NE Atlantic	NA	NA	1																							Gestal et al. (2000)
Myzozoa	Conoidasida	Aggregatidae	Aggregata	Aggregata sp.	Octopoda	Octopodidae	Benthoctopus	Benthoctopus sp.	Antarctic	NA	NA															1									Czaker (2002)
Myzozoa	Conoidasida	Aggregatidae	Aggregata	Aggregata sp.	Oegopsida	Ommastrephidae	Illex	Enteroctopus dofleini (Wülker, 1910)	Brazil (SW Atlantic)	NA	NA					1																			Vidal and Haimovici (1999); Nigmatullin (1989)
Myzozoa	Conoidasida	Aggregatidae	Aggregata	Aggregata sp.	Octopoda	Octopodidae	Octopus	Illex argentinus (Castellanos, 1960)	Southwest Atlantic	(28°30'S); (34°20'S)	300 m					1																			Sardella and Ré (1990)
Myzozoa	Conoidasida	Aggregatidae	Aggregata	Aggregata sp.	Octopoda	Octopodidae	Octopus	Octopus tehuelchus d'Orbigny, 1834	Eastern Mediterranean (Adriatic Sea)	NA	NA																					1			Mladineo and Jozić (2005); Mladineo and Bočina (2007); Kopecna et al. (2006)
Myzozoa	Conoidasida	Aggregatidae	Aggregata	Aggregata sp.	Sepiida	Sepiidae	Sepia	Octopus vulgaris Cuvier, 1797	NE Atlantic (Ria de Vigo)	NA	NA	1																							Pascual et al. (1996)
Myzozoa	Conoidasida	Aggregatidae	Aggregata	Aggregata sp.	Oegopsida	Ommastrephidae	Todarodes	Sepia elegans Blainville, 1827	NE Atlantic (Burela)	42°5’-45°15’N, 7°-9°20’W	NA	1																							Pascual et al. (1996)
Myzozoa	Conoidasida	Aggregatidae	Aggregata	Aggregata sp.	Oegopsida	Ommastrephidae	Todaropsis	Todarodes sagittatus (Lamarck, 1798)	NE Atlantic (Burela)	42°5’-45°15’N, 7°-9°20’W	NA	1																							Pascual et al. (1996); González et al. (2003)
Myzozoa	Conoidasida	Aggregatidae	Aggregata	Aggregata sp.	Octopoda	Enteroctopodidae	Enteroctopus	Todaropsis eblanae (Ball, 1841)	captive	42°5’-45°15’N, 7°-9°20’W	NA																								Seeley et al. (2016)
Myzozoa	Conoidasida	Aggregatidae	Aggregata	Aggregata valdesensis Sardella, Ré & Timi 2000 §	Octopoda	Octopodidae	Octopus	Octopus tehuelchus d'Orbigny, 1834	SW Atlantic	(42°S, 65°04'W); (42°14'S, 64°27'W); (42°38'S, 64°58'W)	0-20 m					1																			Sardella et al. (2000); Storero and Navarte (2013)
Myzozoa	Dinophyceae	Oodiniaceae	Protoodinium	Protoodinium sp.†	Octopoda	Enteroctopodidae	Enteroctopus	Enteroctopus dofleini (Wülker, 1910)	Washington (USA)	NA	NA										1														Hochberg (1990)
Nematoda	Chromadorea	Anisakidae	Acanthocheilus	Acanthocheilus sp.†	Oegopsida	Ommastrephidae	Todarodes	Todarodes pacificus (Steenstrup, 1880)	Japan sea (Russia)	NA	NA									1															Kurochkin (1972)
Nematoda	Chromadorea	Anisakidae	Anisakis	Anisakis pegreffi Campana-Rouget & Biocca, 1955 §	Oegopsida	Ommastrephidae	Illex	Illex coindetii (Vérany, 1839)	NE Atlantic; Central Eastern Adriatic Sea	43°38'-46°16'N, 15°19'15°31'E	170-200 m	1																				1			Petric et al. (2011); Pico-Duran et al. (2016)
Nematoda	Chromadorea	Anisakidae	Anisakis	Anisakis pegreffi Campana-Rouget & Biocca, 1955 §	Oegopsida	Ommastrephidae	Todarodes	Todarodes pacificus (Steenstrup, 1880)	Northwestern Pacific	33-38°N-125-130°E	NA									1															Setyobudi et al. (2013)
Nematoda	Chromadorea	Anisakidae	Anisakis	Anisakis pegreffi Campana-Rouget & Biocca, 1955 §	Oegopsida	Ommastrephidae	Todarodes	Todarodes sagittatus (Lamarck, 1798)	Mediterranean (Ionian)	NA	NA																					1			Costa et al. (2012)
Nematoda	Chromadorea	Anisakidae	Anisakis	Anisakis physeteris (Baylis, 1923)	Oegopsida	Ommastrephidae	Dosidicus	Dosidicus gigas (d'Orbigny, 1835)	Central East Pacific	(15°26'S, 75°03'W)	NA												1												Shukhgalter and Nigmatullin (2001); Céspedes et al. (2011)
Nematoda	Chromadorea	Anisakidae	Anisakis	Anisakis physeteris (Baylis, 1923)	Myopsida	Loliginidae	Heterololigo	Heterololigo bleekeri (Keferstein, 1866)	NW Pacific (Japan)	NA	NA									1															Kato et al. (1968); Oshima (1972)
Nematoda	Chromadorea	Anisakidae	Anisakis	Anisakis physeteris (Baylis, 1923)	Oegopsida	Ommastrephidae	Illex	Illex argentinus (Castellanos, 1960)	NE Atlantic	37-47°S	NA	1																							Pico-Duran et al. (2016)
Nematoda	Chromadorea	Anisakidae	Anisakis	Anisakis physeteris (Baylis, 1923)	Oegopsida	Ommastrephidae	Illex	Illex coindetii (Vérany, 1839)	SW Atlantic	NA	NA					1																			Gaevskaya et al. (1986b)
Nematoda	Chromadorea	Anisakidae	Anisakis	Anisakis physeteris (Baylis, 1923)	Oegopsida	Ommastrephidae	Ommastrephes	Ommastrephes bartramii (Lesueur, 1821)	NW Pacific; NE Atlantic; SW Atlantic; Central Atlantic	(37-47°S); (6°N-40°S, 54°W-17°E)	NA	1		1	1	1				1															Nigmatullin et al. (2009); Bagrov (1982); Kurochkin and Solov'eva (1982); Gaevskaya (1974); Gaevskaya and Nigmatullin (1975; 1976b); Gaevskaya et al. (1986a)
Nematoda	Chromadorea	Anisakidae	Anisakis	Anisakis physeteris (Baylis, 1923)	Oegopsida	Ommastrephidae	Sthenoteuthis	Sthenoteuthis pteropus (Steenstrup, 1855)	Tropical Atlantic; Eastern Central Atlantic	(20-32°W); (6°N-40°S, 54°W-17°E)	NA				1																				Gaevskaya (1974; 1977a); Gaevskaya and Nigmatullin (1975; 1981); Naidenova (1978); Naidenova and Zuev (1978b)
Nematoda	Chromadorea	Anisakidae	Anisakis	Anisakis physeteris (Baylis, 1923)	Oegopsida	Ommastrephidae	Todarodes	Todarodes angolensis Adam, 1962	Southwestern Atlantic	37-47°S	NA					1																			Gaevskaya et al. (1986a)
Nematoda	Chromadorea	Anisakidae	Anisakis	Anisakis physeteris (Baylis, 1923)	Oegopsida	Ommastrephidae	Todarodes	Todarodes pacificus (Steenstrup, 1880)	Northwestern Pacific (Japan)	NA	NA									1															Nagasawa and Nakata (1984); Bagrov (1982); Hiraoki and Hirayama (1974); Shiraki (1974); Kato et al. (1968); Koga et al. (1968)
Nematoda	Chromadorea	Anisakidae	Anisakis	Anisakis physeteris (Baylis, 1923)	Oegopsida	Ommastrephidae	Todarodes	Todarodes sagittatus (Lamarck, 1798)	Mediterranean (Ionian)	NA	NA																					1			Costa et al. (2012)
Nematoda	Chromadorea	Anisakidae	Anisakis	Anisakis simplex (Rudolphi, 1809)	Myopsida	Loliginidae	Alloteuthis	Alloteuthis subulata (Lamarck, 1798)	NE Atlantic (Galicia)	42-45°N, 7-9°W	NA	1																							Abollo et al. (1998)
Nematoda	Chromadorea	Anisakidae	Anisakis	Anisakis simplex (Rudolphi, 1809)	Oegopsida	Gonatidae	Berryteuthis	Berryteuthis magister (Berry, 1913)	NW Pacific; Bering Sea	NA	NA									1															Avdeeva et al. (1982); Bagrov (1982)
Nematoda	Chromadorea	Anisakidae	Anisakis	Anisakis simplex (Rudolphi, 1809)	Oegopsida	Ommastrephidae	Dosidicus	Dosidicus gigas (d'Orbigny, 1835)	Central East Pacific	(15°26'S, 75°03'W)	NA												1												Shukhgalter and Nigmatullin (2001); Céspedes et al. (2011)
Nematoda	Chromadorea	Anisakidae	Anisakis	Anisakis simplex (Rudolphi, 1809)	Octopoda	Octopodidae	Eledone	Eledone cirrhosa (Lamarck, 1798)	NE Atlantic (Galicia)	42-45°N, 7-9°W	NA	1																							Abollo et al. (1998)
Nematoda	Chromadorea	Anisakidae	Anisakis	Anisakis simplex (Rudolphi, 1809)	Oegopsida	Ommastrephidae	Illex	Illex argentinus (Castellanos, 1960)	SW Atlantic	37-47°S	NA					1																			Gaevskaya et al. (1986a)
Nematoda	Chromadorea	Anisakidae	Anisakis	Anisakis simplex (Rudolphi, 1809)	Oegopsida	Ommastrephidae	Illex	Illex coindetii (Vérany, 1839)	NE Atlantic (Galicia); Tyrrhenian Sea (Mediterranean)	(42°27’ N, 10°26’ E); (42°5’-45°15’N, 7°-9°20’W)	NA	1																				1			Gestal et al. (1999b); Pascual et al. (1995a; 1995b; 1996; 1999); Abollo et al. (1998; 2001a); González et al. (2003)
Nematoda	Chromadorea	Anisakidae	Anisakis	Anisakis simplex (Rudolphi, 1809)	Oegopsida	Ommastrephidae	Illex	Illex illecebrosus (Lesueur, 1821)	NW Atlantic (Nova Scotia; Newfoundland; Canada)	NA	NA		1																						Gaevskaya and Nigmatullin (1975); Mercer (1965)
Nematoda	Chromadorea	Anisakidae	Anisakis	Anisakis simplex (Rudolphi, 1809)	Myopsida	Loliginidae	Loligo	Loligo vulgaris Lamarck, 1798	NE Atlantic (Galicia)	42°5’-45°15’N, 7°-9°20’W	NA	1																							González et al. (2003); Abollo et al. (1998); Pascual et al. (1996)
Nematoda	Chromadorea	Anisakidae	Anisakis	Anisakis simplex (Rudolphi, 1809)	Oegopsida	Lycoteuthidae	Lycoteuthis	Lycoteuthis lorigera (Steenstrup, 1875)	South Pacific	37-41°S, 78-103°W	NA													1	1										Shukhgalter and Polozhayev (1987)
Nematoda	Chromadorea	Anisakidae	Anisakis	Anisakis simplex (Rudolphi, 1809)	Oegopsida	Ommastrephidae	Nototodarus	Nototodarus sloanii (Gray, 1849)	SW Pacific; Tasman sea (New Zealand)	NA	NA													1											Brunsdon (1956); Smith et al. (1981); Gibson and Jones (1993)
Nematoda	Chromadorea	Anisakidae	Anisakis	Anisakis simplex (Rudolphi, 1809)	Octopoda	Octopodidae	Octopus	Octopus vulgaris Cuvier, 1797	NE Atlantic (Galicia)	42°5’-45°15’N, 7°-9°20’W	NA	1																							González et al. (2003); Abollo et al. (1998)
Nematoda	Chromadorea	Anisakidae	Anisakis	Anisakis simplex (Rudolphi, 1809)	Oegopsida	Ommastrephidae	Ommastrephes	Ommastrephes bartramii (Lesueur, 1821)	NW Pacific; SW Atlantic;S Pacific	(41°03′-48°23′N, 129°49′-133°08′W); (37-47°S); (37-41°S, 78-103°W)	NA					1				1				1	1										Bagrov (1982); Kurochkin and Solov'eva (1982); Gaevskaya et al. (1986a); Shukhgalter and Polozhayev (1987)
Nematoda	Chromadorea	Anisakidae	Anisakis	Anisakis simplex (Rudolphi, 1809)	Oegopsida	Onychoteuthidae	Onychoteuthis	Onychoteuthis borealijaponica Okada, 1927	Northwestern Pacific (Japan)	NA	NA									1															Bagrov (1982)
Nematoda	Chromadorea	Anisakidae	Anisakis	Anisakis simplex (Rudolphi, 1809)	Sepiida	Sepiidae	Sepia	Sepia elegans Blainville, 1827	NE Atlantic (Galicia)	42-45°N, 7-9°W	NA	1																							Abollo et al. (1998)
Nematoda	Chromadorea	Anisakidae	Anisakis	Anisakis simplex (Rudolphi, 1809)	Sepiida	Sepiidae	Sepia	Sepia esculenta Hoyle, 1885	Bohai Sea (China); East China Sea (Korea)	40°15'N, 122°5'E	NA									1															Ma et al. (1997); Choi et al. (2011)
Nematoda	Chromadorea	Anisakidae	Anisakis	Anisakis simplex (Rudolphi, 1809)	Sepiida	Sepiidae	Sepia	Sepia officinalis Linnaeus, 1758	NE Atlantic (Galicia)	42-45°N, 7-9°W	NA	1																							Abollo et al. (1998; 2001a)
Nematoda	Chromadorea	Anisakidae	Anisakis	Anisakis simplex (Rudolphi, 1809)	Sepiida	Sepiidae	Sepia	Sepia orbignyana Férussac, 1826	NE Atlantic (Galicia)	42-45°N, 7-9°W	NA	1																							Abollo et al. (1998)
Nematoda	Chromadorea	Anisakidae	Anisakis	Anisakis simplex (Rudolphi, 1809)	Sepiida	Sepiidae	Sepia	Sepia sp.	East China Sea; Yellow Sea	NA	NA									1															Sun et al. (1991)
Nematoda	Chromadorea	Anisakidae	Anisakis	Anisakis simplex (Rudolphi, 1809)	Oegopsida	Ommastrephidae	Todarodes	Todarodes angolensis Adam, 1962	Southwestern Atlantic	37-47°S	NA					1																			Gaevskaya et al. (1986a)
Nematoda	Chromadorea	Anisakidae	Anisakis	Anisakis simplex (Rudolphi, 1809)	Oegopsida	Ommastrephidae	Todarodes	Todarodes pacificus (Steenstrup, 1880)	Japan sea (USSR); Northwestern Pacific (Japan; Russia); Japan Sea (Japan); East China Sea (Korea)	33-38°N-125-130°E	NA									1															Setyobudi et al. (2013); Choi et al. (2011); Takahara and Sakurai (2010); Oshima (1972); Kurochkin (1972); Bagrov (1982); Shiraki (1974); Okumura (1967); Kobayashi et al. (1966); Nishimura et al. (1966); Yamaguchi (1966; 1968); Honda et al. (1967); Yokogawa and Yoshimura (1967); Ichihara et al (1968); Kato et al. (1968); Koga et al. (1968); Kuwabata et al. (1968); Orihara et al. (1968); Yamaguchi…
Nematoda	Chromadorea	Anisakidae	Anisakis	Anisakis simplex (Rudolphi, 1809)	Oegopsida	Ommastrephidae	Todarodes	Todarodes sagittatus (Lamarck, 1798)	North Sea (Norway); NE Atlantic (Galicia); Mediterranean (France)	42°5’-45°15’N, 7°-9°20’W	NA	1																			1	1			Berland (1961); Hochberg (1990); Abollo et al. (1998; 2001a); Pascual et al. (1996); Gonzalez et al. (2003)
Nematoda	Chromadorea	Anisakidae	Anisakis	Anisakis simplex (Rudolphi, 1809)	Oegopsida	Ommastrephidae	Todaropsis	Todaropsis eblanae (Ball, 1841)	SE Atlantic (Africa); NE Atlantic (Galicia)	42°5’-45°15’N, 7°-9°20’W	NA	1					1																		Gaevskaya and Nigmatullin (1975); Abollo et al. (1998); Pascual et al. (1995a; 1995b; 1996; 1999); Abollo et al. (2001a, 2001b); González et al. (2003)
Nematoda	Chromadorea	Anisakidae	Anisakis	Anisakis sp.	Myopsida	Loliginidae	Doryteuthis	Doryteuthis gahi (d'Orbigny, 1835)	Falkland Islands	50-53°S, 57-62°W	0-500 m					1																			Brickle et al. (2001)
Nematoda	Chromadorea	Anisakidae	Anisakis	Anisakis sp.	Oegopsida	Ommastrephidae	Dosidicus	Dosidicus gigas (d'Orbigny, 1835)	SE Pacific; E Pacific; SW Pacific	(0-17°S, 85-86°W); (0-22°S, 83-106°W); (2°N-22°S, 82-87°W); (32°S-40°S); (34°S-40°S)	10-70 m; 120-405 m												1	1	1										Gaevskaya et al. (1982; 1983; 1987); Pardo-Gandarillas et al. (2009; 2014)
Nematoda	Chromadorea	Anisakidae	Anisakis	Anisakis sp.	Oegopsida	Histioteuthidae	Histioteuthis	Histioteuthis bonnellii (Férussac, 1834)	Sardinian Channel (Western Mediterranean)	38°36’-39°07’N, 8°13’-9°31’E	550-700 m																					1			Culurgioni et al. (2010)
Nematoda	Chromadorea	Anisakidae	Anisakis	Anisakis sp.	Oegopsida	Ommastrephidae	Illex	Illex argentinus (Castellanos, 1960)	SW Atlantic (Argentina)	45-47°S, 54-61°W	105-120 m					1																			Threlfall (1970); Nigmatullin and Shukhgalter (1990); Gonzalez and Kroeck (2000)
Nematoda	Chromadorea	Anisakidae	Anisakis	Anisakis sp.	Oegopsida	Ommastrephidae	Illex	Illex coindetii (Vérany, 1839)	Ligurian Sea (Mediterranean); NE Atlantic	NA	NA	1																				1			Di Donfrancesco et al. (2011); Angelucci et al. (2011); Pico-Duran et al. (2016)
Nematoda	Chromadorea	Anisakidae	Anisakis	Anisakis sp.	Oegopsida	Ommastrephidae	Illex	Illex illecebrosus (Lesueur, 1821)	NW Atlantic (Newfoundland)	38-47°N, 51-72°W	NA		1																						Dawe et al. (1984)
Nematoda	Chromadorea	Anisakidae	Anisakis	Anisakis sp.	Oegopsida	Lepidoteuthidae	Lepidoteuthis	Lepidoteuthis grimaldii Joubin, 1895	NE Atlantic	NA	NA	1																							Clarke and Maul (1962)
Nematoda	Chromadorea	Anisakidae	Anisakis	Anisakis sp.	Myopsida	Loliginidae	Loligo	Loligo vulgaris Lamarck, 1798	English Channel	NA	NA	1																							Reimer (1974)
Nematoda	Chromadorea	Anisakidae	Anisakis	Anisakis sp.	Sepiida	Sepiidae	Sepia	Sepia officinalis Linnaeus, 1758	English Channel	NA	NA	1																							Reimer (1974)
Nematoda	Chromadorea	Anisakidae	Anisakis	Anisakis sp.	Oegopsida	Ommastrephidae	Sthenoteuthis	Sthenoteuthis oualaniensis (Lesson, 1830)	Southeastern Pacific; Indian Ocean; Red Sea	0-22°S, 83-106°W	NA							1	1						1									1	Gaevskaya et al. (1983); Belyaeva (1979); Naidenova et al. (1981; 1985)
Nematoda	Chromadorea	Anisakidae	Anisakis	Anisakis sp.	Oegopsida	Ommastrephidae	Todarodes	Todarodes angolensis Adam, 1962	Southeastern Atlantic	37-47°S	NA						1																		Gaevskaya and Nigmatullin (1975)
Nematoda	Chromadorea	Anisakidae	Anisakis	Anisakis sp.	Oegopsida	Ommastrephidae	Todarodes	Todarodes sagittatus (Lamarck, 1798)	Mediterranean (Sardinia)	NA	NA																					1			Angelucci et al. (2011)
Nematoda	Chromadorea	Anisakidae	Contracaecum	Contracaecum sp.†	Oegopsida	Ommastrephidae	Dosidicus	Dosidicus gigas (d'Orbigny, 1835)	Central East Pacific	(9-21°S, 82-87°W); (2-6°S, 84-87°W); 1°N-3°S, 96-100°W); (9°30'-11°N, 88-91°W)	NA												1												Shukhgalter and Nigmatullin (2001)
Nematoda	Chromadorea	Anisakidae	Contracaecum	Contracaecum sp.†	Oegopsida	Ommastrephidae	Eucleoteuthis	Eucleoteuthis luminosa (Sasaki, 1915)	South Pacific	37-41°S, 78-103°W	NA													1	1										Shukhgalter and Polozhayev (1987)
Nematoda	Chromadorea	Anisakidae	Contracaecum	Contracaecum sp.†	Oegopsida	Ommastrephidae	Illex	Illex illecebrosus (Lesueur, 1821)	NW Atlantic (Nova Scotia; Newfoundland; Canada)	NA	NA		1																						Brown and Threlfall (1968a); Gaevskaya and Nigmatullin (1975)
Nematoda	Chromadorea	Anisakidae	Contracaecum	Contracaecum sp.†	Myopsida	Loliginidae	Loligo	Loligo vulgaris Lamarck, 1798	English Channel	NA	NA	1																							Reimer (1974)
Nematoda	Chromadorea	Anisakidae	Contracaecum	Contracaecum sp.†	Oegopsida	Ommastrephidae	Nototodarus	Nototodarus sloanii (Gray, 1849)	SW Pacific; Tasman sea (New Zealand)	NA	NA													1											Brunsdon (1956)
Nematoda	Chromadorea	Anisakidae	Contracaecum	Contracaecum sp.†	Oegopsida	Ommastrephidae	Ommastrephes	Ommastrephes bartramii (Lesueur, 1821)	NW Pacific (Japan); South Pacific; Indian Ocean	(37-41°S, 78-103°W); (17-20°S, 80-84°W); (34-43°S, 78-95°W)	NA							1	1	1				1	1										Nigmatullin et al. (2009); Shukhgalter and Polozhayev (1987); Bagrov (1982); Belyaeva (1979)
Nematoda	Chromadorea	Anisakidae	Contracaecum	Contracaecum sp.†	Oegopsida	Onychoteuthidae	Onykia	Onykia robusta (Verrill, 1876)	NW Pacific; NE Pacific	NA	NA									1	1														Bagrov (1982)
Nematoda	Chromadorea	Anisakidae	Contracaecum	Contracaecum sp.†	Oegopsida	Pholidoteuthidae	Pholidoteuthis	Pholidoteuthis massyae (Pfeffer, 1912)	South Pacific	37-41°S, 78-103°W	NA													1	1										Shukhgalter and Polozhayev (1987)
Nematoda	Chromadorea	Anisakidae	Contracaecum	Contracaecum sp.†	Sepiida	Sepiidae	Sepia	Sepia officinalis Linnaeus, 1758	English Channel	NA	NA	1																							Reimer (1974)
Nematoda	Chromadorea	Anisakidae	Contracaecum	Contracaecum sp.†	Oegopsida	Ommastrephidae	Sthenoteuthis	Sthenoteuthis oualaniensis (Lesson, 1830)	Indian Ocean	NA	NA							1	1																Belyaeva (1979)
Nematoda	Chromadorea	Anisakidae	Contracaecum	Contracaecum sp.†	Oegopsida	Ommastrephidae	Todarodes	Todarodes pacificus (Steenstrup, 1880)	Northwestern Pacific (Japan)	NA	NA									1															Kikuchi et al. (1972); Oshima (1972); Kagei et al. (1970b)
Nematoda	Chromadorea	Anisakidae	Contracaecum	Contracaecum sp.†	Oegopsida	Ommastrephidae	Todarodes	Todarodes sagittatus (Lamarck, 1798)	Northeastern Atlantic (Morocco)	NA	NA	1																							Reimer (1974)
Nematoda	Chromadorea	Anisakidae	Hysterothylacium	Hysterothylacium reliquens (Norris & Overstreet, 1975) Deardorff & Overstreet, 1981 †	Oegopsida	Gonatidae	Berryteuthis	Berryteuthis magister (Berry, 1913)	NW Pacific; Bering Sea	NA	NA									1															Avdeeva et al. (1982)
Nematoda	Chromadorea	Anisakidae	Hysterothylacium	Hysterothylacium reliquens (Norris & Overstreet, 1975) Deardorff & Overstreet, 1981 †	Myopsida	Loliginidae	Lolliguncula	Lolliguncula brevis (Blainville, 1823)	Gulf of Mexico (Mississippi, USA)	NA	NA		1																						Norris and Overstreet (1976); Deardorff and Overstreet (1981)
Nematoda	Chromadorea	Anisakidae	Hysterothylacium	Hysterothylacium reliquens (Norris & Overstreet, 1975) Deardorff & Overstreet, 1981 †	Oegopsida	Ommastrephidae	Todarodes	Todarodes pacificus (Steenstrup, 1880)	Northwestern Pacific (Kuriles, Russia; Japan)	NA	NA									1															Nagasawa and Nakata (1984); Bagrov (1982); Shiraki (1974); Oshima (1972); Kosugi et al. (1970); Kikuchi et al. (1969; 1972); Koyama et al. (1969)
Nematoda	Chromadorea	Anisakidae	Hysterothylacium	Hysterothylacium sp.	Oegopsida	Ommastrephidae	Illex	Illex argentinus (Castellanos, 1960)	SW Atlantic	37-47°S	NA					1																			Gaevskaya et al. (1986b); Gonzalez and Kroeck (2000)
Nematoda	Chromadorea	Anisakidae	Hysterothylacium	Hysterothylacium sp.	Oegopsida	Ommastrephidae	Illex	Illex coindetii (Vérany, 1839)	Ligurian Sea (Mediterranean); NE Atlantic	(43°53'N, 08°5'E); (43°57'N, 09°44'E)	NA	1																				1			Di Donfrancesco et al. (2011); Serracca et al. (2013); Pico-Duran et al. (2016)
Nematoda	Chromadorea	Anisakidae	Hysterothylacium	Hysterothylacium sp.	Octopoda	Octopodidae	Octopus	Octopus sp.	Sardinia (Western Mediterranean)	NA	NA																					1			Angelucci et al. (2011)
Nematoda	Chromadorea	Anisakidae	Hysterothylacium	Hysterothylacium sp.	Oegopsida	Ommastrephidae	Ommastrephes	Ommastrephes bartramii (Lesueur, 1821)	NE Pacific; NW Pacific (Japan)	41°03′-48°23′N, 129°49′-133°08′W	NA									1	1														Bower et al (1990); Kurochkin and Solov'eva (1982)
Nematoda	Chromadorea	Anisakidae	Hysterothylacium	Hysterothylacium sp.	Oegopsida	Ommastrephidae	Todarodes	Todarodes sagittatus (Lamarck, 1798)	Mediterranean (Ionian; Sardinia)	NA	NA																					1			Costa et al. (2011; 2012); Angelucci et al. (2011)
Nematoda	Chromadorea	Anisakidae	Lappetascaris	Lappetascaris sp. §	Oegopsida	Histioteuthidae	Histioteuthis	Histioteuthis bonnellii (Férussac, 1834)	Sardinian Channel (Western Mediterranean)	38°36’-39°07’N, 8°13’-9°31’E	550-700 m																					1			Culurgioni et al. (2010)
Nematoda	Chromadorea	Anisakidae	Lappetascaris	Lappetascaris sp. §	Oegopsida	Histioteuthidae	Histioteuthis	Histioteuthis reversa (Verrill, 1880)	Sardinian Channel (Western Mediterranean)	38°36’-39°07’N, 8°13’-9°31’E	550-700 m																					1			Culurgioni et al. (2010)
Nematoda	Chromadorea	Anisakidae	Lappetascaris	Lappetascaris sp. §	Oegopsida	Ommastrephidae	Todarodes	Todarodes pacificus (Steenstrup, 1880)	Japan	30-50°N, 130-150°E	NA									1															Takahara and Sakurai (2010)
Nematoda	Chromadorea	Anisakidae	Pseudoterranova	Pseudoterranova decipiens (Krabbe, 1878) Gibson, 1983 †	Oegopsida	Ommastrephidae	Todarodes	Todarodes pacificus (Steenstrup, 1880)	Northwestern Pacific (Japan)	NA	NA									1															Orihara et al. (1968)
Nematoda	Chromadorea	Anisakidae	Pseudoterranova	Pseudoterranova sp.	Oegopsida	Ommastrephidae	Illex	Illex argentinus (Castellanos, 1960)	SW Atlantic (Argentina)	NA	NA					1																			Gonzalez and Kroeck (2000)
Nematoda	Chromadorea	Ascarididae	Ascaris	Ascaris moschata*†	Octopoda	Octopodidae	Eledone	Eledone moschata (Lamarck, 1798)	Mediterranean (Italy)	NA	NA																					1			Dollfus (1958)
Nematoda	Chromadorea	Ascarididae	Ascaris	Ascaris todari*†	Oegopsida	Ommastrephidae	Ommastrephes	Ommastrephes bartramii (Lesueur, 1821)	Mediterranean (Italy)	NA	NA																					1			Delle Chiaje (1829); Schuurmans-Stekhoven (1935); Dollfus (1958)
Nematoda	Chromadorea	Ascarididae	Ascaris	Ascaris todari*†	Oegopsida	Ommastrephidae	Todarodes	Todarodes sagittatus (Lamarck, 1798)	Mediterranean (Italy)	NA	NA																					1			Delle Chiaje (1829); Schuurmans-Stekhoven (1935); Dollfus (1958)
Nematoda	Chromadorea	Ascarididae	Porrocaecum	Porrocaecum sp.	Oegopsida	Ommastrephidae	Dosidicus	Dosidicus gigas (d'Orbigny, 1835)	SE Pacific; E Pacific	(0-17°S, 85-86°W); (0-22°S, 83-106°W); (2°N-22°S, 82-87°W); (9-21°S, 82-87°W); (2-6°S, 84-87°W); 1°N-3°S, 96-100°W); (9°30'-11°N, 88-91°W)	NA												1		1										Gaevskaya et al. (1982; 1983; 1987); Shukhgalter and Nigmatullin (2001)
Nematoda	Chromadorea	Ascarididae	Porrocaecum	Porrocaecum sp.	Oegopsida	Ommastrephidae	Illex	Illex argentinus (Castellanos, 1960)	SW Atlantic	37-47°S	NA					1																			Gaevskaya et al. (1986b)
Nematoda	Chromadorea	Ascarididae	Porrocaecum	Porrocaecum sp.	Oegopsida	Ommastrephidae	Illex	Illex coindetii (Vérany, 1839)	NE Atlantic (Ireland; Africa)	NA	NA	1																							Gaevskaya and Nigmatullin (1975)
Nematoda	Chromadorea	Ascarididae	Porrocaecum	Porrocaecum sp.	Oegopsida	Ommastrephidae	Illex	Illex illecebrosus (Lesueur, 1821)	NW Atlantic (Newfoundland; Canada)	NA	NA		1																						Mercer (1965)
Nematoda	Chromadorea	Ascarididae	Porrocaecum	Porrocaecum sp.	Oegopsida	Ommastrephidae	Ommastrephes	Ommastrephes bartramii (Lesueur, 1821)	Southeastern Pacific; Northeastern Atlantic (off Africa); South Atlantic (Africa; Argentina); Indian Ocean	(37-47°S); (0-22°S, 83-106°W); (17-20°S, 80-84°W); (34-43°S, 78-95°W)	NA	1				1	1	1	1						1										Gaevskaya (1976); Gaevskaya and Nigmatullin (1975; 1976b); Gaevskaya et al. (1983; 1986a; 1986b); Belyaeva (1979); Nigmatullin et al. (2009)
Nematoda	Chromadorea	Ascarididae	Porrocaecum	Porrocaecum sp.	Oegopsida	Ommastrephidae	Ornithotheuthis	Ornithoteuthis antillarum Adam, 1957	Eastern Central Atlantic	NA	NA				1																				Nesis and Nigmatullin (1979)
Nematoda	Chromadorea	Ascarididae	Porrocaecum	Porrocaecum sp.	Oegopsida	Ommastrephidae	Sthenoteuthis	Sthenoteuthis oualaniensis (Lesson, 1830)	Indian Ocean; Red Sea; Southeastern Pacific; Central North Pacific (Hawaii, USA)	0-22°S, 83-106°W	NA							1	1		1				1									1	Naidenova et al. (1981; 1985); Gaevskaya et al. (1983); Hochberg (1990)
Nematoda	Chromadorea	Ascarididae	Porrocaecum	Porrocaecum sp.	Oegopsida	Ommastrephidae	Sthenoteuthis	Sthenoteuthis pteropus (Steenstrup, 1855)	Tropical Atlantic; Eastern Central Atlantic	20-32°W	NA				1																				Gaevskaya (1977a); Gaevskaya and Nigmatullin (1975; 1981); Naidenova (1978); Naidenova and Zuev (1978b)
Nematoda	Chromadorea	Ascarididae	Porrocaecum	Porrocaecum sp.	Oegopsida	Ommastrephidae	Todarodes	Todarodes angolensis Adam, 1962	Southeastern Atlantic; Southwestern Atlantic	37-47°S	NA					1	1																		Gaevskaya et al. (1986a); Gaevskaya and Nigmatullin (1975)
Nematoda	Chromadorea	Cystdicolidae	Cystidicola	Cystidicola sp.	Octopoda	Octopodidae	Octopus	Octopus vulgaris Cuvier, 1797	NE Atlantic (Galicia)	42°5’-45°15’N, 7°-9°20’W	NA	1																							Pascual et al. (1996); González et al. (2003)
Nematoda	Chromadorea	Cystdicolidae	Cystidicolidae gen.	Cystidicolidae sp.	Octopoda	Octopodidae	Octopus	Octopus vulgaris Cuvier, 1797	NE Atlantic (Ria de Vigo); (Matosinhos)	42°15'N, 8°48'W	NA	1																							Gestal et al. (1999c); Cavaleiro (2013)
Nematoda	Chromadorea	Cystdicolidae	Spinitectus	Spinitectus sp.	Oegopsida	Ommastrephidae	Dosidicus	Dosidicus gigas (d'Orbigny, 1835)	Central East Pacific	(9-21°S, 82-87°W); (2-6°S, 84-87°W); 1°N-3°S, 96-100°W); (9°30'-11°N, 88-91°W)	NA												1												Shukhgalter and Nigmatullin (2001)
Nematoda	Chromadorea	Cystdicolidae	Spinitectus	Spinitectus sp.	Myopsida	Loliginidae	Lolliguncula	Lolliguncula diomedeae (Hoyle, 1904)	Gulf of California (Mexico)	NA	NA										1														Hochberg (1990)
Nematoda	Chromadorea	Cystdicolidae	Spinitectus	Spinitectus sp.	Oegopsida	Ommastrephidae	Ommastrephes	Ommastrephes bartramii (Lesueur, 1821)	Southwestern Atlantic	37-47°S	NA					1																			Gaevskaya et al. (1986a)
Nematoda	Chromadorea	Cystdicolidae	Spinitectus	Spinitectus sp.	Myopsida	Loliginidae	Uroteuthis	Uroteuthis singhalensis (Ortmann, 1891)	Indian Ocean	NA	NA							1	1																Pinchukov and Makarova (1979)
Nematoda	Chromadorea	Cystidicolidae	Ascarophis	Ascarophis sp. §	Oegopsida	Ommastrephidae	Illex	Illex argentinus (Castellanos, 1960)	SW Atlantic (Argentina)	NA	NA					1																			Gonzalez and Kroeck (2000)
Nematoda	Chromadorea	Filariidae	Filaria	Filaria loliginis*†	Myopsida	Loliginidae	Alloteuthis	Alloteuthis subulata (Lamarck, 1798)	North Sea (Germany)	NA	NA	1																							Wülker (1930); Grimpe (in Schuurmans-Stekhoven 1935); Dollfus (1958)
Nematoda	Chromadorea	Filariidae	Filaria	Filaria loliginis*†	Myopsida	Loliginidae	Loligo	Loligo vulgaris Lamarck, 1798	Mediterranean (Italy)	NA	NA																					1			Delle Chiaje (1829); Dollfus (1958)
Nematoda	Chromadorea	Filariidae	Filaria	Filaria piscium*†	Sepiida	Sepiidae	Sepia	Sepia officinalis Linnaeus, 1758	English Channel (France)	NA	NA	1																							Dujardin (1845); Dollfus (1958)
Nematoda	Chromadorea	Philometridae	Philometridae	Philometridae†	Myopsida	Loliginidae	Doryteuthis	Doryteuthis opalescens (Berry, 1911)	NE Pacific (California)	NA	NA										1														Dailey (1969)
Nematoda	Chromadorea	Raphidascarididae	Raphidascaris	Raphidascaris sp.†	Oegopsida	Enoploteuthidae	Abraliopsis	Abraliopsis brevis	Central North Pacific (Hawaii)	NA	NA										1														Hochberg (1990)
Nematoda	Chromadorea	Raphidascarididae	Raphidascaris	Raphidascaris sp.†	Oegopsida	Ommastrephidae	Todarodes	Todarodes pacificus (Steenstrup, 1880)	Japan sea (Russia)	NA	NA									1															Kurochkin (1972)
Nematoda	Chromadorea	Spirurina	Spirurina	Spirurina	Oegopsida	Ommastrephidae	Eucleoteuthis	Eucleoteuthis luminosa (Sasaki, 1915)	South Pacific	37-41°S, 78-103°W	NA													1	1										Shukhgalter and Polozhayev (1987)
Nematoda	Chromadorea	Spirurina	Spirurina	Spirurina	Oegopsida	Pholidoteuthidae	Pholidoteuthis	Pholidoteuthis massyae (Pfeffer, 1912)	South Pacific	37-41°S, 78-103°W	NA													1	1										Shukhgalter and Polozhayev (1987)
Nematoda	Chromadorea	Spirurina	Spirurina	Spirurina	Oegopsida	Ommastrephidae	Todarodes	Todarodes pacificus (Steenstrup, 1880)	NW Pacific (Japan)	NA	NA									1															Goto et al. (1998)
Nematoda	Chromadorea	Spirurina	Spirurina	Spirurina	Oegopsida	Enoploteuthidae	Watasenia	Watasenia scintillans (Berry, 1911)	NW Pacific (Japan)	NA	NA									1															Ando et al. (1992); Kato el al. (1993); Okazawa et al. (1993); Morita et al. (1995); Akao et al. (1995); Aoyama et al. (1996); Goto et al. (1998); Tachibana et al. (2001); Miyake et al. (2004)
Platyhelminthes	Cestoda	Bothriocephalidae	Bothriocephalus	Bothriocephalus loliginis*†	Myopsida	Loliginidae	Loligo	Loligo vulgaris Lamarck, 1798	Mediterranean (Italy)	NA	NA																					1			Delle Chiaje (1829); Diesing (1850); Parona (1894); Dollfus (1958)
Platyhelminthes	Cestoda	Echeneibothriidae	Echeneibothrium	Echeneibothrium sp.†	Myopsida	Loliginidae	Loligo	Loligo vulgaris Lamarck, 1798	Northeastern Atlantic (France)	NA	NA	1																							Beauchamp (1912); Bavay (in Dollfus, 1923); Legendre (in Cuenot, 1927); Dollfus (1929; 1936; 1958; 1964)
Platyhelminthes	Cestoda	Eutetrarhynchidae	Eutetrarhhynchus	Eutetrarhhynchus sp.†	Octopoda	Octopodidae	Octopus	Octopus bimaculatus Verrill, 1883	Northeastern Pacific (Mexico)	NA	NA										1														Riser (1949); Dollfus (1964)
Platyhelminthes	Cestoda	Eutetrarhynchidae	Eutetrarhhynchus	Eutetrarhhynchus sp.†	Octopoda	Octopodidae	Octopus	Octopus joubini Robson, 1929	Gulf of Mexico (Mississippi, USA)	NA	NA		1																						Cake (1976)
Platyhelminthes	Cestoda	Lacistorhynchidae	Grillotia	Grillotia (Christianella) minuta (Van Beneden, 1849) Campbell & Beveridge, 1994 †	Sepiida	Sepiidae	Sepia	Sepia officinalis Linnaeus, 1758	English Channel (France)	NA	NA	1																							Dicquemaire (1783); van Beneden (1870); Dollfus (1936; 1942; 1958)
Platyhelminthes	Cestoda	Lacistorhynchidae	Grillotia	Grillotia (Christianella) sp.†	Oegopsida	Ommastrephidae	Sthenoteuthis	Sthenoteuthis oualaniensis (Lesson, 1830)	Southeastern Pacific	0-21°S, 83-106°W	NA														1										Gaevskaya et al. (1983)
Platyhelminthes	Cestoda	Lacistorhynchidae	Grillotia	Grillotia sp.	Myopsida	Loliginidae	Doryteuthis	Doryteuthis gahi (d'Orbigny, 1835)	Southwestern Atlantic (Falkland Islands, Patagonian Shelf)	50-53°S, 57-62°W	0-500 m					1																			Brickle et al. (2001)
Platyhelminthes	Cestoda	Lacistorhynchidae	Grillotia	Grillotia sp.	Oegopsida	Ommastrephidae	Eucleoteuthis	Eucleoteuthis luminosa (Sasaki, 1915)	Central South Atlantic	15°S, 7°W	NA					1	1																		Zuev et al. (1975)
Platyhelminthes	Cestoda	Lacistorhynchidae	Grillotia	Grillotia sp.	Sepiida	Sepiidae	Sepia	Sepia officinalis Linnaeus, 1758	English Channel	NA	NA	1																							Dollfus (1958); Reimer (1974)
Platyhelminthes	Cestoda	Lacistorhynchidae	Lacistorhynchus	Lacistorhynchus tenuis (Van Beneden, 1858) Pintner, 1913 †	Myopsida	Loliginidae	Doryteuthis	Doryteuthis pealeii (Lesueur, 1821)	Northwestern Atlantic (Massachussetts, USA)	NA	NA		1																						Stunkard (1977; 1981)
Platyhelminthes	Cestoda	Lacistorhynchidae	Lacistorhynchus	Lacistorhynchus tenuis (Van Beneden, 1858) Pintner, 1913 †	Oegopsida	Ommastrephidae	Illex	Illex illecebrosus (Lesueur, 1821)	Northwestern Atlantic (Massachussetts, USA)	NA	NA		1																						Stunkard (1977)
Platyhelminthes	Cestoda	Onchobothriidae	Acanthobothrium	Acanthobothrium sp.†	Octopoda	Octopodidae	Eledone	Eledone moschata (Lamarck, 1798)	Mediterranean (Monaco; France)	NA	NA																					1			Dollfus (1923; 1936;1964)
Platyhelminthes	Cestoda	Onchobothriidae	Acanthobothrium	Acanthobothrium sp.†	Octopoda	Octopodidae	Octopus	Octopus vulgaris Cuvier, 1797	English Channel (France)	NA	NA	1																							Dollfus (1923; 1936)
Platyhelminthes	Cestoda	Onchobothriidae	Onchobothriidae gen.	Onchobothriidae sp. §	Oegopsida	Ommastrephidae	Illex	Illex argentinus (Castellanos, 1960)	Southwestern Atlantic	NA	NA					1																			Gonzalez and Kroeck (2000)
Platyhelminthes	Cestoda	Onchobothriidae	Onchobothrium	Onchobothrium sp. §	Oegopsida	Architeuthidae	Architeuthis	Architeuthis sp.	Southwestern Atlantic (Argentina)	45°08'S, 66°31.5'W	NA					1																			Ré et al. (1998)
Platyhelminthes	Cestoda	Otobothriidae	Otobothrium	Otobothrium cysticum (Mayer, 1842) †	Myopsida	Loliginidae	Doryteuthis	Doryteuthis pealeii (Lesueur, 1821)	Northwestern Atlantic (Massachussetts, USA)	NA	NA		1																						Stunkard (1977)
Platyhelminthes	Cestoda	Otobothriidae	Otobothrium	Otobothrium cysticum (Mayer, 1842) †	Oegopsida	Ommastrephidae	Illex	Illex illecebrosus (Lesueur, 1821)	Northwestern Atlantic (Massachussetts, USA)	NA	NA		1																						Stunkard (1977)
Platyhelminthes	Cestoda	Phyllobothriidae	Clistobothrium	Clistobothrium sp.	Myopsida	Loliginidae	Doryteuthis	Doryteuthis gahi (d'Orbigny, 1835)	Southwestern Atlantic (Falkland Islands, Patagonian Shelf)	50-53°S, 57-62°W	0-500 m					1																			Brickle et al. (2001)
Platyhelminthes	Cestoda	Phyllobothriidae	Crossobothrium	Crossobothrium dohrnii (Oerley, 1885) Ruhnke, 1996 †	Oegopsida	Ommastrephidae	Todarodes	Todarodes sagittatus (Lamarck, 1798)	Mediterranean (Italy)	NA	NA																					1			Monticelli (1888); Dollfus (1936; 1958)
Platyhelminthes	Cestoda	Phyllobothriidae	Marsupiobothrium	Marsupiobothrium sp.†	Sepiida	Sepiidae	Sepia	Sepia officinalis Linnaeus, 1758	Mediterranean (Monaco)	NA	NA																					1			Nouvel (in Dollfus, 1964); Reimer (1975c)
Platyhelminthes	Cestoda	Phyllobothriidae	Orygmatoscolex	Orygomatoscolex pusillum*†	Octopoda	Octopodidae	Eledone	Eledone moschata (Lamarck, 1798)	Baltic Sea (Poland); Mediterranean (France)	NA	NA																					1	1		van Beneden (1850); von Siebold (1850; 1851); Diesing (1854); Dollfus (1936; 1958)
Platyhelminthes	Cestoda	Phyllobothriidae	Pelichnibothrium	Pelichnibothrium caudatum Zschokke & Heitz, 1914 †	Oegopsida	Enoploteuthidae	Abraliopsis	Abraliopsis brevis	Central North Pacific (Hawaii)	NA	NA										1														Hochberg (1990)
Platyhelminthes	Cestoda	Phyllobothriidae	Pelichnibothrium	Pelichnibothrium caudatum Zschokke & Heitz, 1914 †	Oegopsida	Enoploteuthidae	Abraliopsis	Abraliopsis felis McGowan & Okutani, 1968	Northeastern Pacific (Oregon, USA)	NA	NA										1														Hochberg (1990)
Platyhelminthes	Cestoda	Phyllobothriidae	Pelichnibothrium	Pelichnibothrium caudatum Zschokke & Heitz, 1914 †	Oegopsida	Chiroteuthidae	Chiroteuthis	Chiroteuthis picteti Joubin, 1894	Central North Pacific (Hawaii)	NA	NA										1														Hochberg (1990)
Platyhelminthes	Cestoda	Phyllobothriidae	Pelichnibothrium	Pelichnibothrium caudatum Zschokke & Heitz, 1914 †	Oegopsida	Cranchiidae	Liocranchia	Liocranchia reinhardtii (Steenstrup, 1856)	Central North Pacific (Hawaii)	NA	NA										1														Hochberg (1990)
Platyhelminthes	Cestoda	Phyllobothriidae	Pelichnibothrium	Pelichnibothrium caudatum Zschokke & Heitz, 1914 †	Oegopsida	Cranchiidae	Megalocranchia	Megalocranchia fisheri (Berry, 1909)	Central North Pacific (Hawaii)	NA	NA										1														Hochberg (1990)
Platyhelminthes	Cestoda	Phyllobothriidae	Pelichnibothrium	Pelichnibothrium caudatum Zschokke & Heitz, 1914 †	Oegopsida	Octopoteuthidae	Octopoteuthis	Octopoteuthis nielseni Robson, 1948	Central North Pacific (Hawaii)	NA	NA										1														Hochberg (1990)
Platyhelminthes	Cestoda	Phyllobothriidae	Pelichnibothrium	Pelichnibothrium sp.†	Oegopsida	Ommastrephidae	Illex	Illex argentinus (Castellanos, 1960)	Mar del Plata (Argentina)	NA	NA					1																			Threlfall (1970)
Platyhelminthes	Cestoda	Phyllobothriidae	Pelichnibothrium	Pelichnibothrium sp.†	Myopsida	Loliginidae	Loligo	Loligo sp.	Northwestern Pacific (Japan)	NA	NA									1															Yamaguti (1934)
Platyhelminthes	Cestoda	Phyllobothriidae	Pelichnibothrium	Pelichnibothrium speciosum Monticelli, 1889	Myopsida	Loliginidae	Doryteuthis	Doryteuthis opalescens (Berry, 1911)	Northeastern Pacific (California)	NA	NA										1														Riser (1949; 1956a); Dailey (1969)
Platyhelminthes	Cestoda	Phyllobothriidae	Pelichnibothrium	Pelichnibothrium speciosum Monticelli, 1889	Oegopsida	Ommastrephidae	Dosidicus	Dosidicus gigas (d'Orbigny, 1835)	Northeastern Pacific (California)	32°S-40°S; 34°S-40°S	10 - 70 m; 120 - 405 m										1														Pardo-Gandarillas et al. (2009; 2014); Riser (1949; 1956a); Fields (1965)
Platyhelminthes	Cestoda	Phyllobothriidae	Pelichnibothrium	Pelichnibothrium speciosum Monticelli, 1889	Oegopsida	Ommastrephidae	Illex	Illex coindetii (Vérany, 1839)	Northeastern Atlantic (Spain)	42°5’-45°15’N, 7°-9°20’W	NA	1																							Pascual et al. (1995; 1996); González et al. (2003)
Platyhelminthes	Cestoda	Phyllobothriidae	Pelichnibothrium	Pelichnibothrium speciosum Monticelli, 1889	Oegopsida	Ommastrephidae	Illex	Illex illecebrosus (Lesueur, 1821)	Northwestern Atlantic (Newfoundland, Canada)	NA	NA		1																						Brown and Threlfall (1968a; 1968b)
Platyhelminthes	Cestoda	Phyllobothriidae	Pelichnibothrium	Pelichnibothrium speciosum Monticelli, 1889	Oegopsida	Ommastrephidae	Todarodes	Todarodes pacificus (Steenstrup, 1880)	Japan sea (Russia); Northwestern Pacific (Japan)	NA	NA									1															Kurochkin (1972); Yamaguti (1934)
Platyhelminthes	Cestoda	Phyllobothriidae	Pelichnibothrium	Pelichnibothrium speciosum Monticelli, 1889	Oegopsida	Ommastrephidae	Todaropsis	Todaropsis eblanae (Ball, 1841)	Northeastern Atlantic (Spain)	42°5’-45°15’N, 7°-9°20’W	NA	1																							Pascual et al. (1996); González et al. (2003)
Platyhelminthes	Cestoda	Phyllobothriidae	Phyllobothriidae gen.	Phyllobothriidae sp.†	Myopsida	Loliginidae	Doryteuthis	Doryteuthis opalescens (Berry, 1911)	Northeastern Pacific (California)	NA	NA										1														Riser (1949; 1956a);
Platyhelminthes	Cestoda	Phyllobothriidae	Phyllobothrium	Phyllobothrium lactuca Van Beneden, 1850	Sepiida	Sepiidae	Sepia	Sepia officinalis Linnaeus, 1758	English Channel (France)	NA	NA	1																							Dollfus (1958, 1964); van Beneden (1850)
Platyhelminthes	Cestoda	Phyllobothriidae	Phyllobothrium	Phyllobothrium loliginis (Leidy, 1887) Linton, 1897 †	Myopsida	Loliginidae	Doryteuthis	Doryteuthis pealeii (Lesueur, 1821)	Northwestern Atlantic (Connecticut; Massachussetts, USA; Newfoundland, Canada)	NA	NA		1																						Linton (1922); Stevenson (1933); Squires (1957); Stunkard (1977)
Platyhelminthes	Cestoda	Phyllobothriidae	Phyllobothrium	Phyllobothrium loliginis (Leidy, 1887) Linton, 1897 †	Oegopsida	Ommastrephidae	Illex	Illex illecebrosus (Lesueur, 1821)	Northwestern Atlantic (Massachussetts, USA); Northeastern Atlantic (France)	NA	NA	1	1																						Leidy (1887; 1890); Linton (1897; 1922); Guiart (1933); Stunkard (1977)
Platyhelminthes	Cestoda	Phyllobothriidae	Phyllobothrium	Phyllobothrium loliginis (Leidy, 1887) Linton, 1897 †	Myopsida	Loliginidae	Loligo	Loligo vulgaris Lamarck, 1798	no details	NA	NA																								Williams (1968)
Platyhelminthes	Cestoda	Phyllobothriidae	Phyllobothrium	Phyllobothrium loliginis (Leidy, 1887) Linton, 1897 †	Oegopsida	Ommastrephidae	Todarodes	Todarodes sagittatus (Lamarck, 1798)	Mediterranean (Italy; France)	NA	NA																					1			Guiart (1933); Dollfus (1958)
Platyhelminthes	Cestoda	Phyllobothriidae	Phyllobothrium	Phyllobothrium sp.	Oegopsida	Architeuthidae	Architeuthis	Architeuthis sp.	Southwestern Atlantic (Argentina)	45°08'S, 66°31.5'W	NA					1																			Ré et al. (1998)
Platyhelminthes	Cestoda	Phyllobothriidae	Phyllobothrium	Phyllobothrium sp.	Oegopsida	Gonatidae	Berryteuthis	Berryteuthis magister (Berry, 1913)	Northwestern Pacific (Kurile; Russia); Bering Sea (Russia)	NA	NA									1															Avdeeva et al. (1982)
Platyhelminthes	Cestoda	Phyllobothriidae	Phyllobothrium	Phyllobothrium sp.	Oegopsida	Ommastrephidae	Dosidicus	Dosidicus gigas (d'Orbigny, 1835)	Southeastern Pacific (Chile); Northeastern Pacific (California); Eastern Pacific	(0-17°S, 85-89°W); (2°N-22°S, 82-87°W); (0-21°S, 83-106°W)	NA										1		1		1										Shukhgalter and Nigmatullin (2001); Gaevskaya et al. (1982); Dollfus (1964); MacGinitie and MacGinitie (1949); Riser (1949); Gaevskaya et al. (1987); Shukhgalter (1985)
Platyhelminthes	Cestoda	Phyllobothriidae	Phyllobothrium	Phyllobothrium sp.	Octopoda	Octopodidae	Eledone	Eledone cirrhosa (Lamarck, 1798)	Mediterranean (France)	42°5’-45°15’N, 7°-9°20’W	NA																					1			Pascual et al. (1996); González et al. (2003); Euzet (1959)
Platyhelminthes	Cestoda	Phyllobothriidae	Phyllobothrium	Phyllobothrium sp.	Octopoda	Octopodidae	Eledone	Eledone moschata (Lamarck, 1798)	Mediterranean (France)	NA	NA																					1			Euzet (1959)
Platyhelminthes	Cestoda	Phyllobothriidae	Phyllobothrium	Phyllobothrium sp.	Oegopsida	Ommastrephidae	Illex	Illex argentinus (Castellanos, 1960)	Northeastern Atlantic (Spain; Ireland); Mediterranean (Central Adriatic Sea)	37-47°S	NA	1																							Gaevskaya and Nigmatullin (1975; 1978); Pascual (2001); Pascual et al. (1995; 1996), Petric et al. (2011); González et al. (2003)
Platyhelminthes	Cestoda	Phyllobothriidae	Phyllobothrium	Phyllobothrium sp.	Oegopsida	Ommastrephidae	Illex	Illex coindetii (Vérany, 1839)	Northeastern Atlantic (Ireland); Northwestern Atlantic (Newfoundland & Nova Scotia, Canada; Massachussetts, USA; from Grand Bank (Canada) to Chesapeake Bay (USA)	(42°5’-45°15’N, 7°-9°20’W); (43°38' - 46°16'N, 15°19' - 15°31'E)	170 - 200 m	1	1																						Dawe et al. (1984); Brown and Threlfall (1968b); Gaevskaya and Nigmatullin (1975; 1978); Linton (1922); Frost and Thompson (1932); Squires (1957); Aldrich (1964); Mercer (1965); Nesis (1967)
Platyhelminthes	Cestoda	Phyllobothriidae	Phyllobothrium	Phyllobothrium sp.	Myopsida	Loliginidae	Loligo	Illex illecebrosus (Lesueur, 1821)	English Channel (England)	38-47°N, 51-72°W	NA	1																							Mohr (in Hochberg 1990)
Platyhelminthes	Cestoda	Phyllobothriidae	Phyllobothrium	Phyllobothrium sp.	Myopsida	Loliginidae	Loligo	Loligo forbesii Steenstrup, 1857	Mediterranean (Italy); Northeastern Atlantic (France, Spain)	NA	NA	1																				1			Pascual et al. (1996); González et al. (2003)
Platyhelminthes	Cestoda	Phyllobothriidae	Phyllobothrium	Phyllobothrium sp.	Oegopsida	Ommastrephidae	Martialia	Loligo vulgaris Lamarck, 1798	Southwestern Atlantic	42°5’-45°15’N, 7°-9°20’W	NA					1																			Gaevskaya et al. (1986a)
Platyhelminthes	Cestoda	Phyllobothriidae	Phyllobothrium	Phyllobothrium sp.	Octopoda	Octopodidae	Octopus	Martialia hyadesi Rochebrune & Mabille, 1889	Mediterranean (France); NE Atlantic (Vigo, Spain)	37-47°S	NA	1																				1			Pascual et al. (1996); Gestal et al (1998b); González et al. (2003)
Platyhelminthes	Cestoda	Phyllobothriidae	Phyllobothrium	Phyllobothrium sp.	Oegopsida	Ommastrephidae	Ommastrephes	Octopus vulgaris Cuvier, 1797	Northeastern Atlantic (off Africa); Northwestern Pacific (Japan)	42°5’-45°15’N, 7°-9°20’W	NA	1								1															Gaevskaya and Nigmatullin (1976b); Kurochkin &Solov'eva (1982)
Platyhelminthes	Cestoda	Phyllobothriidae	Phyllobothrium	Phyllobothrium sp.	Sepiida	Sepiidae	Sepia	Ommastrephes bartramii (Lesueur, 1821)	Mediterranean (Monaco; France)	41°03′-48°23′N, 129°49′-133°08′W	NA																					1			Dollfus (1958; 1964)
Platyhelminthes	Cestoda	Phyllobothriidae	Phyllobothrium	Phyllobothrium sp.	Sepiida	Sepiidae	Sepia	Pholidoteuthis massyae (Pfeffer, 1912)	Northeastern Atlantic (Spain)	NA	NA	1																							Pascual et al. (1996)
Platyhelminthes	Cestoda	Phyllobothriidae	Phyllobothrium	Phyllobothrium sp.	Sepiida	Sepiidae	Sepia	Sepia elegans Blainville, 1827	Northeastern Atlantic (Spain)	NA	NA	1																							Pascual et al. (1996)
Platyhelminthes	Cestoda	Phyllobothriidae	Phyllobothrium	Phyllobothrium sp.	Oegopsida	Ommastrephidae	Sthenoteuthis	Sepia officinalis Linnaeus, 1758	Indian Ocean; Red Sea; Southeastern Pacific	42°5’-45°15’N, 7°-9°20’W	NA							1	1						1									1	Naidenova et al. (1981; 1985); Shukhgalter (1985)
Platyhelminthes	Cestoda	Phyllobothriidae	Phyllobothrium	Phyllobothrium sp.	Oegopsida	Ommastrephidae	Todarodes	Sepia orbignyana Férussac, 1826	Southeastern Atlantic (off Africa); Southwestern Atlantic	42°5’-45°15’N, 7°-9°20’W	NA						1																		Gaevskaya and Nigmatullin (1975; 1978); Gaevskaya et al. (1986a)
Platyhelminthes	Cestoda	Phyllobothriidae	Phyllobothrium	Phyllobothrium sp.	Oegopsida	Ommastrephidae	Todarodes	Sthenoteuthis oualaniensis (Lesson, 1830)	Northeastern Atlantic (off Africa and Spain)	0-21°S, 83-106°W	NA	1																							Pascual et al. (1996); González et al. (2003); Gaevskaya and Nigmatullin (1975; 1978)
Platyhelminthes	Cestoda	Phyllobothriidae	Phyllobothrium	Phyllobothrium sp.	Oegopsida	Ommastrephidae	Todaropsis	Sthenoteuthis pteropus (Steenstrup, 1855)	Southeastern Atlantic (Africa); Northeastern Atlantic (Spain)	NA	NA	1													1										Pascual et al. (1996); Pascual (2001); González et al. (2003); Gaevskaya and Nigmatullin (1975; 1978)
Platyhelminthes	Cestoda	Phyllobothriidae	Phyllobothrium	Phyllobothrium sp.	Oegopsida	Ommastrephidae	Illex	Todarodes angolensis Adam, 1962	Southwestern Atlantic; Argentina	37-47°S	NA					1																			Nigmatullin and Shukhgalter (1990); Gaevskaya et al. (1986a); Shukhgalter (1986a); Threlfall (1970)
Platyhelminthes	Cestoda	Phyllobothriidae	Phyllobothrium	Phyllobothrium sp.	Oegopsida	Pholidoteuthidae	Pholidoteuthis	Todarodes sagittatus (Lamarck, 1798)	Southwestern Atlantic; Southeastern Pacific	42°5’-45°15’N, 7°-9°20’W	NA					1									1										Shukhgalter (1992)
Platyhelminthes	Cestoda	Phyllobothriidae	Phyllobothrium	Phyllobothrium sp.	Oegopsida	Ommastrephidae	Sthenoteuthis	Todaropsis eblanae (Ball, 1841)	Tropical Atlantic	42°5’-45°15’N, 7°-9°20’W	NA			1	1																				Gaevskaya and Nigmatullin (1975; 1978; 1981); Gaevskaya (1977a; 1978); Naidenova and Zuev (1978b)
Platyhelminthes	Cestoda	Phyllobothriidae	Phyllobothrium	Phyllobothrium speciosum §	Oegopsida	Ommastrephidae	Dosidicus	Dosidicus gigas (d'Orbigny, 1835)	Central East Pacific	NA	NA												1												Shukhgalter and Nigmatullin (2001)
Platyhelminthes	Cestoda	Phyllobothriidae	Phyllobothrium	Phyllobothrium tumidum Linton, 1922 †	Oegopsida	Ommastrephidae	Illex	Illex coindetii (Vérany, 1839)	Northeastern Atlantic (France)	NA	NA	1																							Dollfus (1958; 1964); Euzet (1959)
Platyhelminthes	Cestoda	Phyllobothriidae	Phyllobothrium	Phyllobothrium tumidum Linton, 1922 †	Oegopsida	Ommastrephidae	Todaropsis	Todaropsis eblanae (Ball, 1841)	Northeastern Atlantic (France)	NA	NA	1																							Dollfus (1936; 1958)
Platyhelminthes	Cestoda	Phyllobothriidae	Scyphophyllidium	Scyphophyllidium pruvoti (Guiart, 1933) Joyeux & Baer, 1936 †	Myopsida	Loliginidae	Loligo	Loligo vulgaris Lamarck, 1798	Northeastern Atlantic (France)	NA	NA	1																							Guiart (1933); Dollfus (1936, 1958; 1964)
Platyhelminthes	Cestoda	Phyllobothriidae	Scyphophyllidium	Scyphophyllidium sp. §	Oegopsida	Ommastrephidae	Ommastrephes	Ommastrephes bartramii (Lesueur, 1821)	Southeastern Pacific	(17-20°S, 80-84°W); (34-43°S, 78-95°W)	NA														1										Nigmatullin et al. (2009)
Platyhelminthes	Cestoda	Prosobothriidae	Prosobothrium sp.	Prosobothrium sp. §	Oegopsida	Ommastrephidae	Illex	Illex argentinus (Castellanos, 1960)	Southwestern Atlantic	NA	NA					1																			Gonzalez and Kroeck (2000)
Platyhelminthes	Cestoda	Pseudophyllidea	Pseudophyllidea gen.	Pseudophyllidea sp.†	Myopsida	Loliginidae	Doryteuthis	Doryteuthis opalescens (Berry, 1911)	Northeastern Pacific (California)	NA	NA										1														Dailey (1969)
Platyhelminthes	Cestoda	Pseudophyllidea	Pseudophyllidea gen.	Pseudophyllidea sp.†	Oegopsida	Cranchiidae	Galiteuthis	Galiteuthis sp.	Central North Pacific (Hawaii)	NA	NA										1														Hochberg (1990)
Platyhelminthes	Cestoda	Pseudophyllidea	Pseudophyllidea gen.	Pseudophyllidea sp.†	Oegopsida	Pyroteuthidae	Pterygioteuthis	Pterygioteuthis gemmata Chun, 1908	Northeastern Pacific (Mexico)	NA	NA										1														Hochberg (1990)
Platyhelminthes	Cestoda	Pseudophyllidea	Pseudophyllidea gen.	Pseudophyllidea sp.†	Oegopsida	Ommastrephidae	Sthenoteuthis	Sthenoteuthis oualaniensis (Lesson, 1830)	Central North Pacific (Hawaii)	NA	NA										1														Hochberg (1990)
Platyhelminthes	Cestoda	Pseudophyllidea	Pseudophyllidea gen.	Pseudophyllidea sp.†	Oegopsida	Ommastrephidae	Todarodes	Todarodes pacificus (Steenstrup, 1880)	Northwestern Pacific (Japan)	NA	NA									1															Nagasawa and Nakata (1984)
Platyhelminthes	Cestoda	Sphyriocephalidae	Hepatoxylon	Hepatoxylon todari*†	Oegopsida	Ommastrephidae	Todarodes	Todarodes sagittatus (Lamarck, 1798)	Mediterranean (Italy)	NA	NA																					1			Delle Chiaje (1822; 1829; 1841); Dollfus (1958)
Platyhelminthes	Cestoda	Sphyriocephalidae	Hepatoxylon	Hepatoxylon trichiuri (Holten, 1802) Bosc, 1811 †	Oegopsida	Architeuthidae	Architeuthis	Architeuthis dux Steenstrup, 1857	Northwestern Atlantic (Newfoundland, Canada)	NA	NA		1																						Pippy and Aldrich (1969)
Platyhelminthes	Cestoda	Sphyriocephalidae	Hepatoxylon	Hepatoxylon trichiuri (Holten, 1802) Bosc, 1811 †	Oegopsida	Ommastrephidae	Dosidicus	Dosidicus gigas (d'Orbigny, 1835)	Central Southern Chile; Perù	(32°S-40°S); (34°S-40°S); (15°26'S, 75°03'W)	10-70 m; 120-405 m														1										Pardo-Gandarillas et al. (2009; 2014); Céspedes et al. (2011)
Platyhelminthes	Cestoda	Sphyriocephalidae	Hepatoxylon	Hepatoxylon trichiuri (Holten, 1802) Bosc, 1811 †	Oegopsida	Ommastrephidae	Sthenoteuthis	Sthenoteuthis pteropus (Steenstrup, 1855)	Tropical Atlantic	NA	NA			1	1																				Gaevskaya and Nigmatullin (1981); Gaevskaya (1977a)
Platyhelminthes	Cestoda	Tentaculariidae	Heteronybelinia	Heteronybelinia estigmena (Dollfus, 1960) Palm, 1999 †	Myopsida	Loliginidae	Doryteuthis	Doryteuthis pealeii (Lesueur, 1821)	Northwestern Atlantic (Massachussetts, USA)	NA	NA		1																						Stunkard (1977)
Platyhelminthes	Cestoda	Tentaculariidae	Heteronybelinia	Heteronybelinia estigmena (Dollfus, 1960) Palm, 1999 †	Oegopsida	Ommastrephidae	Illex	Illex illecebrosus (Lesueur, 1821)	Northwestern Atlantic (Massachussetts, USA)	NA	NA		1																						Stunkard (1977)
Platyhelminthes	Cestoda	Tentaculariidae	Heteronybelinia	Heteronybelinia yamagutii (Dollfus, 1960) Palm, 1999 †	Myopsida	Loliginidae	Doryteuthis	Doryteuthis pealeii (Lesueur, 1821)	Northwestern Atlantic (Massachussetts, USA)	NA	NA		1																						Stunkard (1977)
Platyhelminthes	Cestoda	Tentaculariidae	Heteronybelinia	Heteronybelinia yamagutii (Dollfus, 1960) Palm, 1999 †	Oegopsida	Ommastrephidae	Illex	Illex coindetii (Vérany, 1839)	Northeastern Atlantic (Africa; Spain)	42°5’-45°15’N, 7°-9°20’W	NA	1																							Pascual et al. (1995; 1996); González et al. (2003) Gaevskaya and Nigmatullin (1975; 1978)
Platyhelminthes	Cestoda	Tentaculariidae	Heteronybelinia	Heteronybelinia yamagutii (Dollfus, 1960) Palm, 1999 †	Oegopsida	Ommastrephidae	Sthenoteuthis	Sthenoteuthis pteropus (Steenstrup, 1855)	Tropical Atlantic	NA	NA			1	1																				Gaevskaya and Nigmatullin (1975; 1978; 1981); Gaevskaya (1977a); Naidenova and Zuev (1978b); Naidenova (1978)
Platyhelminthes	Cestoda	Tentaculariidae	Nybelinia	Nybelinia lingualis (Cuvier, 1817) Dollfus, 1929	Octopoda	Octopodidae	Eledone	Eledone cirrhosa (Lamarck, 1798)	Mediterranean (Monaco)	NA	NA																					1			Dollfus (1942; 1958; 1964)
Platyhelminthes	Cestoda	Tentaculariidae	Nybelinia	Nybelinia lingualis (Cuvier, 1817) Dollfus, 1930	Oegopsida	Ommastrephidae	Illex	Illex argentinus (Castellanos, 1960)	Southwestern Atlantic	NA	NA					1																			Gonzalez and Kroeck (2000)
Platyhelminthes	Cestoda	Tentaculariidae	Nybelinia	Nybelinia lingualis (Cuvier, 1817) Dollfus, 1931	Myopsida	Loliginidae	Loligo	Loligo sp.	Mediterranean (Italy; France)	NA	NA																					1			Pintner (1930); Dollfus (1958)
Platyhelminthes	Cestoda	Tentaculariidae	Nybelinia	Nybelinia lingualis (Cuvier, 1817) Dollfus, 1932	Myopsida	Loliginidae	Loligo	Loligo vulgaris Lamarck, 1798	Northeastern Atlantic (France; Greenland); Baltic Sea (Sweden); Mediterranean (Italy)	NA	NA	1																				1	1		Linné (1761; 1767); Fabricius (1780); Delle Chiaje (1830; 1841); Dollfus (1929; 1958)
Platyhelminthes	Cestoda	Tentaculariidae	Nybelinia	Nybelinia lingualis (Cuvier, 1817) Dollfus, 1933	Octopoda	Octopodidae	Octopus	Octopus vulgaris Cuvier, 1797	NE Atlantic (Vigo, Spain); English Channel (France); Mediterranean (Italy, France)	42°15'N, 8°48'W	NA	1																				1			Gestal et al. (1998b); Redi (1684); Vaullegeard (1899; 1901); Pintner (1930); Dollfus (1936; 1958; 1964)
Platyhelminthes	Cestoda	Tentaculariidae	Nybelinia	Nybelinia lingualis (Cuvier, 1817) Dollfus, 1934	Oegopsida	Ommastrephidae	Ommastrephes	Ommastrephes bartramii (Lesueur, 1821)	Northeastern Atlantic (off Africa); Indian Ocean	NA	NA	1						1	1																Belyaeva (1979); Gaevskaya (1976); Gaevskaya and Nigmatullin (1974; 1975; 1976b; 1978)
Platyhelminthes	Cestoda	Tentaculariidae	Nybelinia	Nybelinia lingualis (Cuvier, 1817) Dollfus, 1935	Sepiida	Sepiidae	Sepia	Sepia officinalis Linnaeus, 1758	Adriatic (Italy); Mediterranean (Italy; France); English Channel (Belgium; France; England); Northeastern Atlantic (France)	NA	NA	1																				1			Dicquemaire (1783); Rudolphi (1819); Gros (1847); von Siebold (1850; 1851); Wagener (1854); van Beneden (1870); Parona (1887; 1894); Vaullegard (1899; 1901); Pintner (1930); Dollfus (1923; 1929; 1958)
Platyhelminthes	Cestoda	Tentaculariidae	Nybelinia	Nybelinia lingualis (Cuvier, 1817) Dollfus, 1936	Oegopsida	Ommastrephidae	Sthenoteuthis	Sthenoteuthis oualaniensis (Lesson, 1830)	Indian Ocean; Red Sea	NA	NA							1	1															1	Belyaeva (1979); Naidenova et al. (1981; 1985)
Platyhelminthes	Cestoda	Tentaculariidae	Nybelinia	Nybelinia lingualis (Cuvier, 1817) Dollfus, 1937	Oegopsida	Ommastrephidae	Sthenoteuthis	Sthenoteuthis pteropus (Steenstrup, 1855)	Tropical Atlantic; Eastern Central Atlantic	20-32°W	NA			1	1																				Gaevskaya and Nigmatullin (1975; 1978; 1981); Gaevskaya (1977a); Naidenova and Zuev (1978b); Naidenova (1978)
Platyhelminthes	Cestoda	Tentaculariidae	Nybelinia	Nybelinia lingualis (Cuvier, 1817) Dollfus, 1938	Oegopsida	Ommastrephidae	Todarodes	Todarodes sagittatus (Lamarck, 1798)	Mediterranean (Italy)	NA	NA																					1			Delle Chiaje (1830; 1841); Dollfus (1958)
Platyhelminthes	Cestoda	Tentaculariidae	Nybelinia	Nybelinia lingualis (Cuvier, 1817) Dollfus, 1939	Oegopsida	Ommastrephidae	Todaropsis	Todaropsis eblanae (Ball, 1841)	Northeastern Atlantic (Spain)	42°5’-45°15’N, 7°-9°20’W	NA	1																							Pascual et al. (1996); González et al. (2003)
Platyhelminthes	Cestoda	Tentaculariidae	Nybelinia	Nybelinia sp.	Oegopsida	Enoploteuthidae	Abralia	Abralia trigonura Berry, 1913	Central North Pacific (Hawaii)	NA	NA										1														Hochberg (1990)
Platyhelminthes	Cestoda	Tentaculariidae	Nybelinia	Nybelinia sp.	Oegopsida	Enoploteuthidae	Abraliopsis	Abraliopsis brevis	Central North Pacific (Hawaii)	NA	NA										1														Hochberg (1990)
Platyhelminthes	Cestoda	Tentaculariidae	Nybelinia	Nybelinia sp.	Oegopsida	Ommastrephidae	Dosidicus	Dosidicus gigas (d'Orbigny, 1835)	Northeastern Pacific (California)	NA	NA										1														MacGinitie and MacGinitie (1949)
Platyhelminthes	Cestoda	Tentaculariidae	Nybelinia	Nybelinia sp.	Oegopsida	Enoploteuthidae	Enoploteuthis	Enoploteuthis higginsi Burgess, 1982	Central North Pacific (Hawaii)	NA	NA										1														Hochberg (1990)
Platyhelminthes	Cestoda	Tentaculariidae	Nybelinia	Nybelinia sp.	Oegopsida	Ommastrephidae	Eucleoteuthis	Eucleoteuthis luminosa (Sasaki, 1915)	South Pacific	37-41°S, 78-103°W	NA													1	1										Shukhgalter and Polozhayev (1987)
Platyhelminthes	Cestoda	Tentaculariidae	Nybelinia	Nybelinia sp.	Oegopsida	Gonatidae	Gonatus	Gonatus fabricii (Lichtenstein, 1818)	Northeastern Pacific (British Columbia, Canada)	NA	NA										1														Riser (1941, in Dollfus 1964)
Platyhelminthes	Cestoda	Tentaculariidae	Nybelinia	Nybelinia sp.	Sepiida	Sepiolidae	Heteroteuthis	Heteroteuthis hawaiiensis (Berry, 1909)	Central North Pacific (Hawaii)	NA	NA										1														Hochberg (1990)
Platyhelminthes	Cestoda	Tentaculariidae	Nybelinia	Nybelinia sp.	Oegopsida	Histioteuthidae	Histioteuthis	Histioteuthis hoylei (Goodrich, 1896)	Central North Pacific (Hawaii)	NA	NA										1														Hochberg (1990)
Platyhelminthes	Cestoda	Tentaculariidae	Nybelinia	Nybelinia sp.	Oegopsida	Ommastrephidae	Illex	Illex illecebrosus (Lesueur, 1821)	Northwestern Atlantic	NA	NA		1																						Brown and Threlfall (1968a); Gaevskaya and Nigmatullin (1975; 1978)
Platyhelminthes	Cestoda	Tentaculariidae	Nybelinia	Nybelinia sp.	Oegopsida	Lepidoteuthidae	Lepidoteuthis	Lepidoteuthis grimaldii Joubin, 1895	Northeastern Atlantic	NA	NA	1																							Clarke and Maul (1962)
Platyhelminthes	Cestoda	Tentaculariidae	Nybelinia	Nybelinia sp.	Oegopsida	Cranchiidae	Liocranchia	Liocranchia reinhardtii (Steenstrup, 1856)	Central North Pacific (Hawaii)	NA	NA										1														Hochberg (1990)
Platyhelminthes	Cestoda	Tentaculariidae	Nybelinia	Nybelinia sp.	Oegopsida	Ommastrephidae	Nototodarus	Nototodarus sloanii (Gray, 1849)	Southwestern Pacific and Tasmanian Sea (New Zealand)	NA	NA													1											Smith et al. (1981)
Platyhelminthes	Cestoda	Tentaculariidae	Nybelinia	Nybelinia sp.	Oegopsida	Octopoteuthidae	Octopoteuthis	Octopoteuthis nielseni Robson, 1948	Central North Pacific (Hawaii)	NA	NA										1														Hochberg (1990)
Platyhelminthes	Cestoda	Tentaculariidae	Nybelinia	Nybelinia sp.	Octopoda	Octopodidae	Octopus	Octopus vulgaris Cuvier, 1797	NE Atlantic (Matosinhos)	NA	NA	1																							Cavaleiro (2013)
Platyhelminthes	Cestoda	Tentaculariidae	Nybelinia	Nybelinia sp.	Oegopsida	Ommastrephidae	Ommastrephes	Ommastrephes bartramii (Lesueur, 1821)	Indian Ocean	NA	NA							1	1																Belyaeva (1979)
Platyhelminthes	Cestoda	Tentaculariidae	Nybelinia	Nybelinia sp.	Oegopsida	Onychoteuthidae	Onykia	Onykia robusta (Verrill, 1876)	Northeastern Pacific (California)	NA	NA										1														Riser (1949)
Platyhelminthes	Cestoda	Tentaculariidae	Nybelinia	Nybelinia sp.	Oegopsida	Ommastrephidae	Ornithotheuthis	Ornithoteuthis antillarum Adam, 1957	Atlantic	NA	NA																								Nesis and Nigmatullin (1979)
Platyhelminthes	Cestoda	Tentaculariidae	Nybelinia	Nybelinia sp.	Oegopsida	Ommastrephidae	Sthenoteuthis	Sthenoteuthis oualaniensis (Lesson, 1830)	Indian Ocean; Central North Pacific	NA	NA							1	1		1														Belyaeva (1979); Hochberg (1990)
Platyhelminthes	Cestoda	Tentaculariidae	Nybelinia	Nybelinia sp.	Oegopsida	Ommastrephidae	Todarodes	Todarodes sagittatus (Lamarck, 1798)	Northeastern Atlantic (off Africa)	NA	NA	1																							Gaevskaya and Nigmatullin (1975; 1978)
Platyhelminthes	Cestoda	Tentaculariidae	Nybelinia	Nybelinia surmenicola Okada in Dollfus, 1929	Oegopsida	Gonatidae	Berryteuthis	Berryteuthis magister (Berry, 1913)	Northwestern Pacific (Japan; Russia); Bering Sea (Russia)	NA	NA									1															Avdeeva et al. (1982); Nagasawa and Nakata (1984)
Platyhelminthes	Cestoda	Tentaculariidae	Nybelinia	Nybelinia surmenicola Okada in Dollfus, 1929	Oegopsida	Ommastrephidae	Ommastrephes	Ommastrephes bartramii (Lesueur, 1821)	Northwestern Pacific (Japan); Northeastern Pacific (off North America)	41°03′-48°23′N, 129°49′-133°08′W	NA									1	1														Bower and Margolis (1991); Kurochkin and Solov'eva (1982)
Platyhelminthes	Cestoda	Tentaculariidae	Nybelinia	Nybelinia surmenicola Okada in Dollfus, 1929	Sepiida	Sepiidae	Sepiella	Sepiella japonica Sasaki, 1929	Northwestern Pacific (Japan)	NA	NA									1															Yamaguti (1934); Dollfus (1942); Nagasawa and Nakata (1984)
Platyhelminthes	Cestoda	Tentaculariidae	Nybelinia	Nybelinia surmenicola Okada in Dollfus, 1929	Oegopsida	Ommastrephidae	Todarodes	Todarodes pacificus (Steenstrup, 1880)	Japan sea (USSR); Northwestern Pacific (Japan); East Sea (Republic of Korea)	NA	NA									1															Kurochkin (1972); Yamaguti (1934); Dollfus (1942); Lee et al. (2016)
Platyhelminthes	Cestoda	Tentaculariidae	Tentacularia	Tentacularia coryphaenae Bosc, 1802	Oegopsida	Ommastrephidae	Dosidicus	Dosidicus gigas (d'Orbigny, 1835)	Southeastern Pacific, Eastern Pacific	(0-17°S, 85-89°W); (2°N-22°S, 82-87°W); (0-21°S, 83-106°W); (32°S-40°S); (34°S-40°S); (15°26'S, 75°03'W)	10-70 m; 120-405 m												1		1										Shukhgalter and Nigmatullin (2001); Pardo-Gandarillas et al. (2014); Pardo-Gandarillas et al. (2009); Céspedes et al. (2011); Gaevskaya et al. (1982; 1987); Shukhgalter (1985)
Platyhelminthes	Cestoda	Tentaculariidae	Tentacularia	Tentacularia coryphaenae Bosc, 1802	Oegopsida	Ommastrephidae	Illex	Illex illecebrosus (Lesueur, 1821)	Northwestern Atlantic (Florida)	NA	NA		1																						Threlfall et al. (1971)
Platyhelminthes	Cestoda	Tentaculariidae	Tentacularia	Tentacularia coryphaenae Bosc, 1802	Oegopsida	Ommastrephidae	Ommastrephes	Ommastrephes bartramii (Lesueur, 1821)	Southwestern Atlantic; Northeastern Atlantic (off Africa); Southeastern Atlantic (off Africa); Southeastern Pacific; Indian Ocean; Northwestern Atlantic (Grand Banks)	(37-47°S); (17-20°S, 80-84°W); (34-43°S, 78-95°W)	NA	1	1			1	1	1	1						1										Nigmatullin et al. (2009); Gaevskaya (1976); Gaevskaya and Nigmatullin (1974; 1975; 1976b; 1978); Belyaeva (1979); Gaevskaya et al. (1986a); Threlfall et al. (1971)
Platyhelminthes	Cestoda	Tentaculariidae	Tentacularia	Tentacularia coryphaenae Bosc, 1802	Sepiida	Sepiidae	Sepia	Sepia officinalis Linnaeus, 1758	Mediterranean Sea (Adriatic)	NA	NA																					1			Hartwich and Kilias (1992)
Platyhelminthes	Cestoda	Tentaculariidae	Tentacularia	Tentacularia coryphaenae Bosc, 1802	Octopoda	Cirroteuthidae	Stauroteuthis	Stauroteuthis syrtensis Verrill, 1879	Northwestern Atlantic (Newfoundland, Canada)	NA	NA		1																						Mercer (in Dollfus 1967)
Platyhelminthes	Cestoda	Tentaculariidae	Tentacularia	Tentacularia coryphaenae Bosc, 1802	Oegopsida	Ommastrephidae	Sthenoteuthis	Sthenoteuthis oualaniensis (Lesson, 1830)	Indian Ocean; Red Sea; Southeastern Pacific	0-21°S, 83-106°W	NA							1	1						1									1	Belyaeva (1979); Naidenova et al. (1981; 1985); Shukhgalter (1985)
Platyhelminthes	Cestoda	Tentaculariidae	Tentacularia	Tentacularia coryphaenae Bosc, 1802	Oegopsida	Ommastrephidae	Sthenoteuthis	Sthenoteuthis pteropus (Steenstrup, 1855)	Tropical Atlantic; Eastern Central Atlantic	20-32°W	NA			1	1																				Gaevskaya and Nigmatullin (1975; 1978; 1981); Naidenova and Zuev (1978b); Naidenova (1978)
Platyhelminthes	Cestoda	Tentaculariidae	Tentacularia	Tentacularia coryphaenae Bosc, 1802	Oegopsida	Ommastrephidae	Sthenoteuthis	Sthenoteuthis sp.	Indian Ocean; Red Sea	NA	NA							1	1															1	Belyaeva (1979); Naidenova et al. (1981;1985)
Platyhelminthes	Cestoda	Tentaculariidae	Tentacularia	Tentacularia coryphaenae Bosc, 1802	Oegopsida	Ommastrephidae	Todarodes	Todarodes angolensis Adam, 1962	Southeastern Atlantic (off Africa)	37-47°S	NA						1																		Gaevskaya and Nigmatullin (1975; 1978); Gaevskaya et al. (1986a)
Platyhelminthes	Cestoda	Tentaculariidae	Tentacularia	Tentacularia coryphaenae Bosc, 1802	Oegopsida	Ommastrephidae	Todarodes	Todarodes sagittatus (Lamarck, 1798)	Northeastern Atlantic (off Africa)	NA	NA	1																							Gaevskaya and Nigmatullin (1975; 1978)
Platyhelminthes	Cestoda	Tentaculariidae	Tentacularia	Tentacularia coryphaenae Bosc, 1802	Oegopsida	Ommastrephidae	Todarodes	Todarodes sp.	Indian Ocean; Red Sea	NA	NA							1	1															1	Belyaeva (1979); Naidenova et al. (1981;1985)
Platyhelminthes	Cestoda	Tetraphyllidea fam.	Tetraphyllidea gen.	Tetraphyllidea sp.	Oegopsida	Ommastrephidae	Dosidicus	Dosidicus gigas (d'Orbigny, 1835)	Central Southern Chile	(32°S-40°S); (34°S-40°S)	10-70 m; 120-405 m														1										Pardo-Gandarillas et al. (2009; 2014)
Platyhelminthes	Cestoda	Tetraphyllidea incertae sedis	Calliobothrium	Calliobothrium filicolle Zschokke, 1888 †	Sepiida	Sepiidae	Sepia	Sepia officinalis Linnaeus, 1758	Mediterranean (Italy; France)	NA	NA																					1			Brumpt (1913); Pixell-Goodrich (1914); Dobell (1925); Dollfus (1958); Hochberg (1990)
Platyhelminthes	Cestoda	Tetraphyllidea incertae sedis	Ceratobothrium	Ceratobothrium xanthocephalum Monticelli, 1892 †	Myopsida	Loliginidae	Doryteuthis	Doryteuthis pealeii (Lesueur, 1821)	Northwestern Atlantic (Massachussetts, USA)	NA	NA		1																						Stunkard (1977)
Platyhelminthes	Cestoda	Tetraphyllidea incertae sedis	Ceratobothrium	Ceratobothrium xanthocephalum Monticelli, 1892 †	Oegopsida	Ommastrephidae	Illex	Illex illecebrosus (Lesueur, 1821)	Northwestern Atlantic (Massachussetts, USA)	NA	NA		1																						Stunkard (1977)
Platyhelminthes	Cestoda	Tetraphyllidea incertae sedis	Dinobothrium	Dinobothrium septaria Van Beneden, 1889 †	Myopsida	Loliginidae	Doryteuthis	Doryteuthis pealeii (Lesueur, 1821)	Northwestern Atlantic (Massachussetts, USA)	NA	NA		1																						Stunkard (1977)
Platyhelminthes	Cestoda	Tetraphyllidea incertae sedis	Dinobothrium	Dinobothrium septaria Van Beneden, 1889 †	Oegopsida	Ommastrephidae	Illex	Illex coindetii (Vérany, 1839)	Northeastern Atlantic (France); English Channel (England)	NA	NA	1																							Dollfus (1958; 1964); Gaevskaya and Nigmatullin (1975; 1978)
Platyhelminthes	Cestoda	Tetraphyllidea incertae sedis	Dinobothrium	Dinobothrium septaria Van Beneden, 1889 †	Oegopsida	Ommastrephidae	Illex	Illex illecebrosus (Lesueur, 1821)	Northwestern Atlantic (Newfoundland, Canada; Massachussetts, USA)	NA	NA		1																						Brown and Threlfall (1968a, 1968b)
Platyhelminthes	Cestoda	Tetraphyllidea incertae sedis	Dinobothrium	Dinobothrium septaria Van Beneden, 1889 †	Sepiida	Sepiidae	Sepia	Sepia officinalis Linnaeus, 1758	English Channel (France)	NA	NA	1																							Dollfus (1958); Reimer (1974)
Platyhelminthes	Cestoda	Tetraphyllidea incertae sedis	Dinobothrium	Dinobothrium septaria Van Beneden, 1889 †	Oegopsida	Ommastrephidae	Todaropsis	Todaropsis eblanae (Ball, 1841)	Northeastern Atlantic (France)	NA	NA	1																							Dollfus (1936; 1958)
Platyhelminthes	Cestoda	Tetraphyllidea incertae sedis	Dinobothrium	Dinobothrium sp.	Oegopsida	Ommastrephidae	Dosidicus	Dosidicus gigas (d'Orbigny, 1835)	Southeastern Pacific	0-22°S, 85-86°W	NA														1										Gaevskaya et al. (1982; 1983)
Platyhelminthes	Cestoda	Tetraphyllidea incertae sedis	Dinobothrium	Dinobothrium sp.	Oegopsida	Ommastrephidae	Illex	Illex coindetii (Vérany, 1839)	Northeastern Atlantic (Spain)	42°5’-45°15’N, 7°-9°20’W	NA	1																							Pascual et al. (1995; 1996); González et al. (2003)
Platyhelminthes	Cestoda	Tetraphyllidea incertae sedis	Dinobothrium	Dinobothrium sp.	Oegopsida	Ommastrephidae	Illex	Illex illecebrosus (Lesueur, 1821)	from Grand Bank (Canada) to Chesapeake Bay (USA)	38-47°N, 51-72°W	NA		1																						Dawe et al. (1984)
Platyhelminthes	Cestoda	Tetraphyllidea incertae sedis	Dinobothrium	Dinobothrium sp.	Oegopsida	Ommastrephidae	Sthenoteuthis	Sthenoteuthis oualaniensis (Lesson, 1830)	Southeastern Pacific	NA	NA														1										Gaevskaya et al. (1983)
Platyhelminthes	Cestoda	Tetraphyllidea incertae sedis	Scolex	Scolex bilobatus*†	Sepiida	Sepiidae	Sepia	Sepia officinalis Linnaeus, 1758	Mediterranean (Italy)	NA	NA																					1			Parona (1894)
Platyhelminthes	Cestoda	Tetraphyllidea incertae sedis	Scolex	Scolex pleuronectis bilocularis Müller, 1788 †	Myopsida	Loliginidae	Alloteuthis	Sepiola rondeletii Leach, 1817	English Channel (England)	NA	NA	1																							Mohr (in Hochberg 1990)
Platyhelminthes	Cestoda	Tetraphyllidea incertae sedis	Scolex	Scolex pleuronectis bilocularis Müller, 1788 †	Octopoda	Octopodidae	Callistoctopus	Sthenoteuthis pteropus (Steenstrup, 1855)	Mediterranean (italy)	NA	NA																					1			Dobell (1925)
Platyhelminthes	Cestoda	Tetraphyllidea incertae sedis	Scolex	Scolex pleuronectis bilocularis Müller, 1788 †	Myopsida	Loliginidae	Doryteuthis	Octopus vulgaris Cuvier, 1797	Northwestern Atlantic (Connecticut; Massachussetts, USA; Newfoundland, Canada)	NA	NA		1																						Stunkard (1977)
Platyhelminthes	Cestoda	Tetraphyllidea incertae sedis	Scolex	Scolex pleuronectis Müller, 1788	Oegopsida	Ommastrephidae	Dosidicus	Alloteuthis subulata (Lamarck, 1798)	Southeastern Pacific	NA	NA														1										Shukhgalter (1985)
Platyhelminthes	Cestoda	Tetraphyllidea incertae sedis	Scolex	Scolex pleuronectis Müller, 1788	Oegopsida	Ommastrephidae	Eucleoteuthis	Eucleoteuthis luminosa (Sasaki, 1915)	South Pacific	37-41°S, 78-103°W	NA													1	1										Shukhgalter and Polozhayev (1987)
Platyhelminthes	Cestoda	Tetraphyllidea incertae sedis	Scolex	Scolex pleuronectis Müller, 1788	Oegopsida	Ommastrephidae	Illex	Illex coindetii (Vérany, 1839)	Northeastern Atlantic (France; Africa); English Channel (England)	NA	NA	1																							Dollfus (1958; 1964); Gaevskaya and Nigmatullin (1975; 1978)
Platyhelminthes	Cestoda	Tetraphyllidea incertae sedis	Scolex	Scolex pleuronectis Müller, 1788	Oegopsida	Ommastrephidae	Illex	Illex illecebrosus (Lesueur, 1821)	Northwestern Atlantic (Newfoundland, Canada; Massachussetts, USA)	NA	NA		1																						Brown and Threlfall (1968a); Gaevskaya and Nigmatullin (1975; 1978); Stunkard (1977)
Platyhelminthes	Cestoda	Tetraphyllidea incertae sedis	Scolex	Scolex pleuronectis Müller, 1788	Oegopsida	Lycoteuthidae	Lycoteuthis	Todaropsis eblanae (Ball, 1841)	South Pacific	NA	NA													1	1										Shukhgalter and Polozhayev (1987)
Platyhelminthes	Cestoda	Tetraphyllidea incertae sedis	Scolex	Scolex pleuronectis Müller, 1788	Octopoda	Octopodidae	Octopus	Vampyroteuthis infernalis Chun, 1903	Mediterranean (France)	NA	NA																					1			Hochberg (1990)
Platyhelminthes	Cestoda	Tetraphyllidea incertae sedis	Scolex	Scolex pleuronectis Müller, 1788	Octopoda	Octopodidae	Octopus	Lycoteuthis lorigera (Steenstrup, 1875)	Mediterranean (Italy; France); Northeastern Atlantic (Spain; France)	NA	NA	1																				1			Rudolphi (1819); Dobell (1925); Cuenot (1927); González et al. (2003)
Platyhelminthes	Cestoda	Tetraphyllidea incertae sedis	Scolex	Scolex pleuronectis Müller, 1788	Oegopsida	Ommastrephidae	Ommastrephes	Octopus salutii Vérany, 1836	Southwestern Atlantic; South Pacific	NA	NA					1								1	1										Gaevskaya et al. (1986a); Shukhgalter and Polozhayev (1987)
Platyhelminthes	Cestoda	Tetraphyllidea incertae sedis	Scolex	Scolex pleuronectis Müller, 1788	Oegopsida	Pholidoteuthidae	Pholidoteuthis	Octopus vulgaris Cuvier, 1797	South Pacific	42°5’-45°15’N, 7°-9°20’W	NA														1										Shukhgalter and Polozhayev (1987)
Platyhelminthes	Cestoda	Tetraphyllidea incertae sedis	Scolex	Scolex pleuronectis Müller, 1788	Octopoda	Octopodidae	Pteroctopus	Ommastrephes bartramii (Lesueur, 1821)	Mediterranean (France)	(37-47°S); (37-41°S, 78-103°W)	NA																					1			Hochberg (1990)
Platyhelminthes	Cestoda	Tetraphyllidea incertae sedis	Scolex	Scolex pleuronectis Müller, 1788	Sepiida	Sepiolidae	Rossia	Pholidoteuthis massyae (Pfeffer, 1912)	Mediterranean (Italy)	37-41° S, 78-103°W	NA																					1			Delle Chiaje (1830); Monticelli (1892); Dollfus (1936, 1958)
Platyhelminthes	Cestoda	Tetraphyllidea incertae sedis	Scolex	Scolex pleuronectis Müller, 1788	Octopoda	Octopodidae	Scaeurgus	Pteroctopus tetracirrhus (Delle Chiaje, 1830)	Mediterranean (France)	NA	NA																					1			Hochberg (1990)
Platyhelminthes	Cestoda	Tetraphyllidea incertae sedis	Scolex	Scolex pleuronectis Müller, 1788	Sepiida	Sepiidae	Sepia	Rossia macrosoma (Delle Chiaje, 1830)	English Channel (Belgium; England; France); Northeastern Atlantic (France)	NA	NA	1																							Diesing (1850; 1863); van Beneden (1850); Wagener (1854); Vaullegeard (1896)
Platyhelminthes	Cestoda	Tetraphyllidea incertae sedis	Scolex	Scolex pleuronectis Müller, 1788	Sepiida	Sepiolidae	Sepiola	Scaeurgus unicirrhus (Delle Chiaje, 1841)	Mediterranean (Italy)	NA	NA																					1			Parona (1894)
Platyhelminthes	Cestoda	Tetraphyllidea incertae sedis	Scolex	Scolex pleuronectis Müller, 1788	Oegopsida	Ommastrephidae	Sthenoteuthis	Sepia officinalis Linnaeus, 1758	Southeastern Pacific	NA	NA														1										Shukhgalter (1985)
Platyhelminthes	Cestoda	Tetraphyllidea incertae sedis	Scolex	Scolex pleuronectis Müller, 1788	Oegopsida	Pholidoteuthidae	Tetronychoteuthis	Sepiola rondeletii Leach, 1817	South Pacific	NA	NA														1										Shukhgalter and Polozhayev (1987)
Platyhelminthes	Cestoda	Tetraphyllidea incertae sedis	Scolex	Scolex pleuronectis Müller, 1788	Oegopsida	Ommastrephidae	Todarodes	Sthenoteuthis oualaniensis (Lesson, 1830)	Northeastern Atlantic (off Africa)	0-21°S, 83-106°W	NA	1																							Reimer (1974)
Platyhelminthes	Cestoda	Tetraphyllidea incertae sedis	Scolex	Scolex pleuronectis Müller, 1788	Oegopsida	Ommastrephidae	Todaropsis	Tetronychoteuthis dussumieri (d'Orbigny, 1839)	Southeastern Atlantic (Africa)	37-41° S, 78-103°W	NA														1										Gaevskaya and Nigmatullin (1975; 1978)
Platyhelminthes	Cestoda	Tetraphyllidea incertae sedis	Scolex	Scolex pleuronectis Müller, 1788	Vampyromorpha	Vampyroteuthidae	Vampyroteuthis	Todarodes sagittatus (Lamarck, 1798)	Northeastern Pacific (Mexico)	NA	NA	1																							Hochberg (1990)
Platyhelminthes	Cestoda	Tetraphyllidea incertae sedis	Scolex	Scolex pleuronectis Müller, 1789	Octopoda	Octopodidae	Octopus	Callistoctopus macropus (Risso, 1826)	Northwestern Pacific (Japan)	NA	NA									1															Yamaguti (1934)
Platyhelminthes	Cestoda	Tetraphyllidea incertae sedis	Scolex	Scolex pleuronectis Müller, 1790	Sepiida	Sepiolidae	Sepiola	Doryteuthis pealeii (Lesueur, 1821)	Mediterranean (Italy)	NA	NA																					1			Delle Chiaje (1829); Polonio (1860a; 1860b); Dollfus (1936; 1958)
Platyhelminthes	Cestoda	Tetraphyllidea incertae sedis	Scolex	Scolex pleuronectis Müller, 1791	Oegopsida	Ommastrephidae	Sthenoteuthis	Dosidicus gigas (d'Orbigny, 1835)	Tropical Atlantic	0-21°S, 83-106°W	NA			1	1																				Naidenova and Zuev (1978b)
Platyhelminthes	Cestoda	Tetraphyllidea incertae sedis	Scolex	Scolex pleuronectis quadrilocularis Müller, 1788 †	Octopoda	Octopodidae	Eledone	Eledone moschata (Lamarck, 1798)	Baltic Sea (Poland); Mediterranean (Italy; Monaco)	NA	NA																					1	1		von Siebold (1850); Diesing (1863); Dobell (1925); Dollfus (1958; 1964)
Platyhelminthes	Cestoda	Tetraphyllidea incertae sedis	Scolex	Scolex pleuronectis quadrilocularis Müller, 1788 †	Octopoda	Octopodidae	Octopus	Octopus joubini Robson, 1929	Gulf of Mexico (Florida to Mississippi)	NA	NA		1																						Cake (1976)
Platyhelminthes	Cestoda	Tetraphyllidea incertae sedis	Scolex	Scolex pleuronectis trilocularis Müller, 1788 †	Sepiida	Sepiidae	Sepia	Sepia elegans Blainville, 1827	Mediterranean (Monaco)	NA	NA																					1			Nouvel (in Dollfus, 1964)
Platyhelminthes	Cestoda	Tetraphyllidea incertae sedis	Scolex	Scolex pleuronectis trilocularis Müller, 1788 †	Sepiida	Sepiidae	Sepia	Sepia officinalis Linnaeus, 1758	English Channel (France)	NA	NA	1																							Cuenot (1927); Dollfus (1936; 1958; 1964); Legendre (in Dollfus, 1964); Reimer (1974)
Platyhelminthes	Cestoda	Tetraphyllidea incertae sedis	Scolex	Scolex pleuronectis trilocularis Müller, 1788 †	Sepiida	Sepiolidae	Sepiola	Sepiola atlantica d'Orbigny, 1842	Mediterranean (Monaco); English Channel (France)	NA	NA	1																				1			Dollfus (1936; 1958; 1964); Nouvel (in Dollfus, 1964)
Platyhelminthes	Cestoda	Tetraphyllidea incertae sedis	Scolex	Scolex pleuronectis unilocularis Müller, 1788 †	Oegopsida	Enoploteuthidae	Abralia	Dosidicus gigas (d'Orbigny, 1835)	Central North Pacific (Hawaii)	2°N-22°S, 82-87°W	NA										1														Hochberg (1990)
Platyhelminthes	Cestoda	Tetraphyllidea incertae sedis	Scolex	Scolex pleuronectis unilocularis Müller, 1788 †	Oegopsida	Enoploteuthidae	Abraliopsis	Eledone cirrhosa (Lamarck, 1798)	Central North Pacific (Hawaii)	NA	NA										1														Hochberg (1990)
Platyhelminthes	Cestoda	Tetraphyllidea incertae sedis	Scolex	Scolex pleuronectis unilocularis Müller, 1788 †	Oegopsida	Enoploteuthidae	Abraliopsis	Megalocranchia fisheri (Berry, 1909)	Central North Pacific (Hawaii)	NA	NA										1														Hochberg (1990)
Platyhelminthes	Cestoda	Tetraphyllidea incertae sedis	Scolex	Scolex pleuronectis unilocularis Müller, 1788 †	Oegopsida	Ommastrephidae	Dosidicus	Pterygioteuthis gemmata Chun, 1909	Northeastern Pacific (Mexico); Eastern Pacific	NA	NA										1		1												Gaevskaya et al. (1987); Hochberg (1990)
Platyhelminthes	Cestoda	Tetraphyllidea incertae sedis	Scolex	Scolex pleuronectis unilocularis Müller, 1788 †	Octopoda	Octopodidae	Eledone	Pterygioteuthis giardi Fischer, 1896	English Channel (England; France); Mediterranean (Italy; Monaco; France)	NA	NA	1																				1			Pixell-Goodrich (1914), Dobell (1925); Dollfus (1958; 1964)
Platyhelminthes	Cestoda	Tetraphyllidea incertae sedis	Scolex	Scolex pleuronectis unilocularis Müller, 1788 †	Octopoda	Octopodidae	Eledone	Pterygioteuthis microlampas Berry, 1913	Mediterranean (Monaco)	NA	NA																					1			Dollfus (1964)
Platyhelminthes	Cestoda	Tetraphyllidea incertae sedis	Scolex	Scolex pleuronectis unilocularis Müller, 1788 †	Oegopsida	Enoploteuthidae	Enoploteuthis	Sepiola atlantica d'Orbigny, 1842	Central North Pacific (Hawaii)	NA	NA										1														Hochberg (1990)
Platyhelminthes	Cestoda	Tetraphyllidea incertae sedis	Scolex	Scolex pleuronectis unilocularis Müller, 1788 †	Oegopsida	Cranchiidae	Liocranchia	Sthenoteuthis oualaniensis (Lesson, 1830)	Central North Pacific (Hawaii)	NA	NA										1														Hochberg (1990)
Platyhelminthes	Cestoda	Tetraphyllidea incertae sedis	Scolex	Scolex pleuronectis unilocularis Müller, 1788 †	Myopsida	Loliginidae	Lolliguncula	Abralia trigonura Berry, 1913	Gulf of Mexico (Mississippi, USA)	NA	NA		1																						Hochberg (1990)
Platyhelminthes	Cestoda	Tetraphyllidea incertae sedis	Scolex	Scolex pleuronectis unilocularis Müller, 1788 †	Oegopsida	Cranchiidae	Megalocranchia	Abraliopsis brevis	Central North Pacific (Hawaii)	NA	NA										1														Hochberg (1990)
Platyhelminthes	Cestoda	Tetraphyllidea incertae sedis	Scolex	Scolex pleuronectis unilocularis Müller, 1788 †	Oegopsida	Pyroteuthidae	Pterygioteuthis	Abraliopsis falco Young, 1972	Northeastern Pacific (Mexico)	NA	NA										1														Hochberg (1971)
Platyhelminthes	Cestoda	Tetraphyllidea incertae sedis	Scolex	Scolex pleuronectis unilocularis Müller, 1788 †	Oegopsida	Pyroteuthidae	Pterygioteuthis	Eledone moschata (Lamarck, 1798)	Gulf of California (Mexico)	NA	NA										1														Hochberg (1971)
Platyhelminthes	Cestoda	Tetraphyllidea incertae sedis	Scolex	Scolex pleuronectis unilocularis Müller, 1788 †	Oegopsida	Pyroteuthidae	Pterygioteuthis	Enoploteuthis higginsi Burgess, 1982	Central North Pacific (Hawaii)	NA	NA										1														Hochberg (1990)
Platyhelminthes	Cestoda	Tetraphyllidea incertae sedis	Scolex	Scolex pleuronectis unilocularis Müller, 1788 †	Sepiida	Sepiidae	Sepia	Liocranchia reinhardtii (Steenstrup, 1856)	Mediterranean (France)	NA	NA																					1			Théodoridès (in Dollfus, 1964)
Platyhelminthes	Cestoda	Tetraphyllidea incertae sedis	Scolex	Scolex pleuronectis unilocularis Müller, 1788 †	Sepiida	Sepiolidae	Sepiola	Lolliguncula brevis (Blainville, 1823)	Mediterranean (Monaco)	NA	NA																					1			Nouvel (in Dollfus, 1964)
Platyhelminthes	Cestoda	Tetraphyllidea incertae sedis	Scolex	Scolex pleuronectis unilocularis Müller, 1788 †	Oegopsida	Ommastrephidae	Sthenoteuthis	Sepia officinalis Linnaeus, 1758	Central North Pacific (Hawaii)	NA	NA										1														Hochberg (1990)
Platyhelminthes	Cestoda	Tetraphyllidea incertae sedis	Scolex	Scolex sp.†	Octopoda	Ocythoidae	Ocythoe	Chiroteuthis picteti Joubin, 1894	Mediterranean (Italy)	NA	NA																					1			Dobell (1925)
Platyhelminthes	Cestoda	Tetraphyllidea incertae sedis	Scolex	Scolex sp.†	Sepiida	Sepiidae	Sepia	Octopoteuthis nielseni Robson, 1948	English Channel (England)	NA	NA	1																							Mohr (in Hochberg 1990)
Platyhelminthes	Cestoda	Tetraphyllidea incertae sedis	Scolex	Scolex sp.†	Oegopsida	Ommastrephidae	Todarodes	Ocythoe tuberculata Rafinesque, 1814	Mediterranean (Italy)	NA	NA																					1			Delle Chiaje (1830; 1841); Monticelli (1892); Dollfus (1936)
Platyhelminthes	Cestoda	Tetraphyllidea incertae sedis	Scolex	Scolex sp.†	Oegopsida	Chiroteuthidae	Chiroteuthis	Sepia elegans Blainville, 1827	Central North Pacific (Hawaii)	NA	NA										1														Hochberg (1990)
Platyhelminthes	Cestoda	Tetraphyllidea incertae sedis	Scolex	Scolex sp.†	Oegopsida	Octopoteuthidae	Octopoteuthis	Todarodes sagittatus (Lamarck, 1798)	Central North Pacific (Hawaii)	NA	NA										1														Hochberg (1990)
Platyhelminthes	Cestoda	Trypanorhyncha fam.	Trypanorhyncha gen.	Trypanorhyncha sp.	Oegopsida	Architeuthidae	Architeuthis	Architeuthis sp.	Southeastern Atlantic (South Africa)	NA	NA						1																		Perez-Gandaras and Guerra (1978)
Platyhelminthes	Cestoda	Trypanorhyncha incertae sedis	Tetrarhynchus	Tetrarhynchus corollatus*†	Octopoda	Octopodidae	Octopus	Octopus vulgaris Cuvier, 1797	Mediterranean (Italy)	NA	NA																					1			Parona (1894)
Platyhelminthes	Cestoda	Trypanorhyncha incertae sedis	Tetrarhynchus	Tetrarhynchus corollatus*†	Oegopsida	Ommastrephidae	Todarodes	Todarodes sagittatus (Lamarck, 1798)	Mediterranean (Italy)	NA	NA																					1			Parona (1894)
Platyhelminthes	Cestoda	Trypanorhyncha incertae sedis	Tetrarhynchus	Tetrarhynchus sp.*†	Sepiida	Sepiidae	Sepia	Sepia officinalis Linnaeus, 1758	Mediterranean (Italy)	NA	NA																					1			Parona (1894)
Platyhelminthes	Cestoda	Trypanorhyncha incertae sedis	Tetrarhynchus	Tetrarhynchus sp.*†	Sepiida	Sepiolidae	Sepiola	Sepiola rondeletii Leach, 1817	Mediterranean (Italy)	NA	NA																					1			Parona (1894)
Platyhelminthes	Cestoda	Trypanorhyncha incertae sedis	Tetrarhynchus	Tetrarhynchus sp.*†	Oegopsida	Ommastrephidae	Todarodes	Todarodes sagittatus (Lamarck, 1798)	Mediterranean (Italy)	NA	NA																					1			Dollfus (1936)
Platyhelminthes	Monogenea	Acanthocotylidae	Acanthocotyle	Acanthocotyle sp. §	Octopoda	Octopodidae	Octopus	Octopus vulgaris Cuvier, 1797	NE Atlantic (Matosinhos)	NA	NA	1																							Cavaleiro (2013)
Platyhelminthes	Monogenea	Gyrodactylidae	Isancistrum	Isancistrum loliginis de Beauchamp, 1912 †	Myopsida	Loliginidae	Alloteuthis	Alloteuthis subulata (Lamarck, 1798)	North Sea, English Channel	NA	NA	1																							Sprehn (1933); Leewellyn (1974;1975;1979;1984)
Platyhelminthes	Monogenea	Gyrodactylidae	Isancistrum	Isancistrum sp.†	Myopsida	Loliginidae	Loligo	Loligo forbesii Steenstrup, 1858	Plymouth	NA	NA	1																							Llewellyn (1984)
Platyhelminthes	Monogenea	Gyrodactylidae	Isancistrum	Isancistrum sp.†	Myopsida	Loliginidae	Loligo	Loligo vulgaris Lamarck, 1798	Plymouth	NA	NA	1																							Llewellyn (1984)
Platyhelminthes	Monogenea	Gyrodactylidae	Isancistrum	Isancistrum subulatae Llewellyn, 1984 †	Myopsida	Loliginidae	Alloteuthis	Alloteuthis subulata (Lamarck, 1798)	North Sea, English Channel	NA	NA	1																							Llewellyn (1984)
Platyhelminthes	Monogenea	Polystomatidae	Polystoma	Polystoma loliginum*†	Myopsida	Loliginidae	Loligo	Loligo vulgaris Lamarck, 1798	Mediterraenan (Naples, Italy)	NA	NA																					1			Delle Chiaje (1822); Palombi (1949); Dollfus (1958); Bychowsky (1961)
Platyhelminthes	Monogenea	Polystomatidae	Polystoma	Polystoma loliginum*†	Sepiida	Sepiidae	Sepia	Sepia officinalis Linnaeus, 1758	Mediterranean	NA	NA																					1			Palombi (1949); Dollfus (1958); Bychowsky (1961)
Platyhelminthes	Trematoda	Acanthocolpidae	Stephanostomum	Stephanostomum sp.†	Octopoda	Octopodidae	Octopus	Octopus briareus Robson, 1929	Florida (USA)	NA	NA		1																						Overstreet and Hochberg (1975)
Platyhelminthes	Trematoda	Accacoeliidae	Accacoelium	Accacoelium pelagiae (Kölliker, 1849) Monticelli, 1893 †	Octopoda	Argonautidae	Argonauta	Argonauta argo	Mediterranean (Italy)	NA	NA																					1			Parona (1894)
Platyhelminthes	Trematoda	Aspidogastridae	Lobatostoma	Lobatostoma sp.†	Octopoda	Octopodidae	Octopus	Octopus vulgaris Cuvier, 1797	Natal (South Africa)	NA	NA							1																	Smale and Buchan (1981); Bray (1984)
Platyhelminthes	Trematoda	Derogenidae	Derogenes	Derogenes varicus (Müller, 1784) Looss, 1901	Oegopsida	Gonatidae	Berryteuthis	Berryteuthis magister (Berry, 1913)	Bering Sea (Russia)	NA	NA									1															Avdeeva et al. (1982)
Platyhelminthes	Trematoda	Derogenidae	Derogenes	Derogenes varicus (Müller, 1784) Looss, 1901	Myopsida	Loliginidae	Doryteuthis	Doryteuthis gahi (d'Orbigny, 1835)	Southwestern Atlantic (Falkland Islands, Patagonian Shelf)	50-53°S, 57-62°W	0-500 m					1																			Brickle et al. (2001)
Platyhelminthes	Trematoda	Derogenidae	Derogenes	Derogenes varicus (Müller, 1784) Looss, 1901	Oegopsida	Ommastrephidae	Illex	Illex argentinus (Castellanos, 1960)	Southwestern Atlantic	45-47°S, 54-61°W	105-120 m					1																			Nigmatullin and Shukhgalter (1990)
Platyhelminthes	Trematoda	Derogenidae	Derogenes	Derogenes varicus (Müller, 1784) Looss, 1901	Octopoda	Octopodidae	Octopus	Octopus vulgaris Cuvier, 1797	NE Atlantic (Matosinhos)	NA	NA	1																							Cavaleiro (2013)
Platyhelminthes	Trematoda	Derogenidae	Derogenes	Derogenes varicus (Müller, 1784) Looss, 1901	Sepiida	Sepiidae	Sepia	Sepia officinalis Linnaeus, 1758	English Channel (England)	NA	NA	1																							Overstreet and Hochberg (1975); Reimer (1974)
Platyhelminthes	Trematoda	Derogenidae	Gonocercella	Gonocercella sepiocola Reimer, 1975 †	Sepiida	Sepiidae	Sepia	Sepia officinalis Linnaeus, 1758	English Channel	NA	NA	1																							Reimer (1974; 1975a)
Platyhelminthes	Trematoda	Didymozoidae	Didymozoidae gen.	Didymozoidae sp.	Myopsida	Loliginidae	Doryteuthis	Doryteuthis gahi (d'Orbigny, 1835)	Southwestern Atlantic	NA	NA					1																			Nigmatullin (1989)
Platyhelminthes	Trematoda	Didymozoidae	Didymozoidae gen.	Didymozoidae sp.	Oegopsida	Ommastrephidae	Dosidicus	Dosidicus gigas (d'Orbigny, 1835)	Southeastern Pacific; Eastern Pacific	(15°26'S, 75°03'W); (2°-22°S, 82-87°W)	NA												1		1										Shukhgalter and Nigmatullin (2001); Céspedes et al. (2011); Gaevskaya et al. (1982; 1983; 1987)
Platyhelminthes	Trematoda	Didymozoidae	Didymozoidae gen.	Didymozoidae sp.	Oegopsida	Ommastrephidae	Eucleoteuthis	Eucleoteuthis luminosa (Sasaki, 1915)	South Pacific	37-41°S, 78-103°W	NA													1	1										Gaevskaya (1977b); Shukhgalter and Polozhayev (1987)
Platyhelminthes	Trematoda	Didymozoidae	Didymozoidae gen.	Didymozoidae sp.	Oegopsida	Ommastrephidae	Hyaloteuthis	Hyaloteuthis pelagica (Bosc, 1802)	Atlantic	NA	NA																								Nesis and Nigmatullin (1979); Gaevskaya and Nigmatullin (1977)
Platyhelminthes	Trematoda	Didymozoidae	Didymozoidae gen.	Didymozoidae sp.	Oegopsida	Ommastrephidae	Illex	Illex argentinus (Castellanos, 1960)	Southwestern Atlantic	45-47°S, 54-61°W	105-120 m					1																			Nigmatullin and Shukhgalter (1990)
Platyhelminthes	Trematoda	Didymozoidae	Didymozoidae gen.	Didymozoidae sp.	Oegopsida	Ommastrephidae	Illex	Illex coindetii (Vérany, 1839)	Atlantic	NA	NA																								Gaevskaya (1977b); Gaevskaya and Nigmatullin (1977)
Platyhelminthes	Trematoda	Didymozoidae	Didymozoidae gen.	Didymozoidae sp.	Oegopsida	Ommastrephidae	Illex	Illex illecebrosus (Lesueur, 1821)	Atlantic	NA	NA																								Nesis (1967); Gaevskaya and Nigmatullin (1977)
Platyhelminthes	Trematoda	Didymozoidae	Didymozoidae gen.	Didymozoidae sp.	Myopsida	Loliginidae	Lolliguncula	Lolliguncula brevis (Blainville, 1823)	Gulf of Mexico (Mississippi, USA)	NA	NA		1																						Hochberg (1990)
Platyhelminthes	Trematoda	Didymozoidae	Didymozoidae gen.	Didymozoidae sp.	Oegopsida	Ommastrephidae	Martialia	Martialia hyadesi Rochebrune & Mabille, 1889	Southwestern Atlantic	NA	NA					1																			Nigmatullin (1989)
Platyhelminthes	Trematoda	Didymozoidae	Didymozoidae gen.	Didymozoidae sp.	Oegopsida	Ommastrephidae	Ommastrephes	Ommastrephes bartramii (Lesueur, 1821)	North Atlantic; Southwestern Atlantic; Indian Ocean; Northwestern Pacific; Southeastern Pacific; South Pacific	37-41° S, 78-103°W	NA	1	1			1		1	1	1					1										Nigmatullin (1989); Belyaeva (1979); Gaevskaya and Nigmatullin (1976b; 1977; 1978); Gaevskaya et al. (1986a); Kurochkin and Solov'eva (1982); Gaevskaya et al. (1983); Shukhgalter and Polozhayev (1987)
Platyhelminthes	Trematoda	Didymozoidae	Didymozoidae gen.	Didymozoidae sp.	Oegopsida	Ommastrephidae	Ornithotheuthis	Ornithoteuthis antillarum Adam, 1957	Atlantic	NA	NA																								Nesis and Nigmatullin (1979); Gaevskaya and Nigmatullin (1977)
Platyhelminthes	Trematoda	Didymozoidae	Didymozoidae gen.	Didymozoidae sp.	Oegopsida	Pholidoteuthidae	Pholidoteuthis	Pholidoteuthis massyae (Pfeffer, 1912)	South Pacific	37-41°S, 78-103°W	NA														1										Shukhgalter and Polozhayev (1987)
Platyhelminthes	Trematoda	Didymozoidae	Didymozoidae gen.	Didymozoidae sp.	Oegopsida	Ommastrephidae	Sthenoteuthis	Sthenoteuthis oualaniensis (Lesson, 1830)	Eastern Central Pacific; Southeastern Pacific; Tropical Indian Ocean; Indian Ocean	NA	NA							1	1				1		1										Fields and Gauley (1972); Gaevskaya et al. (1983); Filippova (1974); Belyaeva (1979)
Platyhelminthes	Trematoda	Didymozoidae	Didymozoidae gen.	Didymozoidae sp.	Oegopsida	Ommastrephidae	Sthenoteuthis	Sthenoteuthis pteropus (Steenstrup, 1855)	Tropical Atlantic	NA	NA			1	1																				Gaevskaya and Nigmatullin (1975; 1977; 1978; 1981); Gaevskaya (1977a)
Platyhelminthes	Trematoda	Didymozoidae	Didymozoidae gen.	Didymozoidae sp.	Oegopsida	Pholidoteuthidae	Tetronychoteuthis	Tetronychoteuthis dussumieri (d'Orbigny, 1839)	South Pacific	37-41°S, 78-103°W	NA														1										Shukhgalter and Polozhayev (1987)
Platyhelminthes	Trematoda	Didymozoidae	Didymozoidae gen.	Didymozoidae sp.	Oegopsida	Thysanoteuthidae	Thysanoteuthis	Thysanoteuthis rhombus Troschel, 1857	no details	NA	NA																								Gaevskaya (1977b)
Platyhelminthes	Trematoda	Didymozoidae	Didymozoidae gen.	Didymozoidae sp.	Oegopsida	Ommastrephidae	Todarodes	Todarodes angolensis Adam, 1962	Atlantic; Southwestern Atlantic	NA	NA					1																			Gaevskaya and Nigmatullin (1977); Gaevskaya et al. (1986a)
Platyhelminthes	Trematoda	Didymozoidae	Didymozoidae gen.	Didymozoidae sp.	Oegopsida	Ommastrephidae	Todarodes	Todarodes filippovae Adam, 1975	Southeastern Atlantic	NA	NA						1																		Nigmatullin (1989)
Platyhelminthes	Trematoda	Didymozoidae	Didymozoidae gen.	Didymozoidae sp.	Oegopsida	Ommastrephidae	Todarodes	Todarodes sagittatus (Lamarck, 1798)	Southeastern Atlantic	NA	NA						1																		Reimer (1974)
Platyhelminthes	Trematoda	Didymozoidae	Didymozoidae gen.	Didymozoidae sp.	Oegopsida	Ommastrephidae	Todaropsis	Todaropsis eblanae (Ball, 1841)	Mediterranean (France); Atlantic	NA	NA																					1			Gaevskaya and Nigmatullin (1977); Hochberg (1990)
Platyhelminthes	Trematoda	Didymozoidae	Monilicaecum	Monilicaecum sp.	Oegopsida	Enoploteuthidae	Abraliopsis	Abraliopsis falco Young, 1972	Eastern Central Pacific; Gulf of California (Mexico)	NA	NA										1		1												Young (1972); Hochberg (1969); Overstreet and Hochberg (1975)
Platyhelminthes	Trematoda	Didymozoidae	Monilicaecum	Monilicaecum sp.	Oegopsida	Enoploteuthidae	Abraliopsis	Abraliopsis felis McGowan & Okutani, 1968	Northeastern Pacific	NA	NA										1														Hochberg (1969); Overstreet and Hochberg (1975)
Platyhelminthes	Trematoda	Didymozoidae	Monilicaecum	Monilicaecum sp.	Oegopsida	Ommastrephidae	Dosidicus	Dosidicus gigas (d'Orbigny, 1835)	Gulf of California (Mexico)	NA	NA										1														Hochberg (1969); Overstreet and Hochberg (1975)
Platyhelminthes	Trematoda	Didymozoidae	Monilicaecum	Monilicaecum sp.	Oegopsida	Ommastrephidae	Illex	Illex argentinus (Castellanos, 1960)	Southwestern Atlantic (Brazil)	(28°30'S); (34°20'S)	300 m					1																			Vidal and Haimovici (1999)
Platyhelminthes	Trematoda	Didymozoidae	Monilicaecum	Monilicaecum sp.	Oegopsida	Ommastrephidae	Illex	Illex coindetii (Vérany, 1839)	Mediterranean (Monaco, France)	NA	NA																					1			Dollfus (1958); Wirz (1958)
Platyhelminthes	Trematoda	Didymozoidae	Monilicaecum	Monilicaecum sp.	Myopsida	Loliginidae	Lolliguncula	Lolliguncula diomedeae (Hoyle, 1904)	Gulf of California (Mexico)	NA	NA										1														Berry (1929)
Platyhelminthes	Trematoda	Didymozoidae	Monilicaecum	Monilicaecum sp.	Oegopsida	Ommastrephidae	Ommastrephes	Ommastrephes bartramii (Lesueur, 1821)	South Atlantic	NA	NA					1	1																		Gaevskaya and Nigmatullin (1974; 1978); Gaevskaya (1976)
Platyhelminthes	Trematoda	Didymozoidae	Monilicaecum	Monilicaecum sp.	Oegopsida	Pyroteuthidae	Pterygioteuthis	Pterygioteuthis gemmata Chun, 1910	Northeastern Pacific	NA	NA										1														Hochberg (1969); Overstreet and Hochberg (1975)
Platyhelminthes	Trematoda	Didymozoidae	Monilicaecum	Monilicaecum sp.	Oegopsida	Pyroteuthidae	Pterygioteuthis	Pterygioteuthis giardi Fischer, 1896	Gulf of California (Mexico)	NA	NA										1														Hochberg (1969); Overstreet and Hochberg (1975)
Platyhelminthes	Trematoda	Didymozoidae	Monilicaecum	Monilicaecum sp.	Oegopsida	Ommastrephidae	Sthenoteuthis	Sthenoteuthis oualaniensis (Lesson, 1830)	Northwestern Pacific; Indian Ocean; Red Sea	NA	NA							1	1	1														1	Tung (1976); Okutani and Tung (1978); Naidenova et al. (1981)
Platyhelminthes	Trematoda	Didymozoidae	Torticaecum	Torticaecum sp.	Oegopsida	Ommastrephidae	Sthenoteuthis	Sthenoteuthis pteropus (Steenstrup, 1855)	Eastern Central Atlantic	NA	NA				1																				Gaevskaya and Nigmatullin (1975; 1978); Naidenova and Zuev (1978a; 1978b)
Platyhelminthes	Trematoda	Digenea incertae sedis	Distoma	Distoma octopodis*†	Octopoda	Octopodidae	Octopus	Octopus vulgaris Cuvier, 1797	Mediterranean (Italy)	NA	NA																					1			Delle Chiaje (1822; 1829; 1841); Blanchard (1847); Carus (1885); Dollfus (1958)
Platyhelminthes	Trematoda	Digenea incertae sedis	Distoma	Distoma todari*†	Oegopsida	Ommastrephidae	Todarodes	Todarodes sagittatus (Lamarck, 1798)	Mediterranean (Italy)	NA	NA																					1			Delle Chiaje (1822; 1841); Blanchard (1847); Kölliker (1849b); Dollfus (1958)
Platyhelminthes	Trematoda	Digenea incertae sedis	Distomum	Distomum dactylipherum*†	Octopoda	Argonautidae	Argonauta	Argonauta sp.	Indian Ocean	NA	NA							1	1																Poirier (1885); Braun (1889-1893); Buttel-Reepen (1902); Overstreet and Hochberg (1975)
Platyhelminthes	Trematoda	Digenea incertae sedis	Distomum	Distomum sp.†	Oegopsida	Ommastrephidae	Illex	Illex illecebrosus (Lesueur, 1821)	Northwestern Atlantic (Newfoundland, Canada)	NA	NA		1																						Stafford (1907)
Platyhelminthes	Trematoda	Digenea incertae sedis	Monostomum	Monostomum loliginis*†	Myopsida	Loliginidae	Loligo	Loligo sp.	Mediterranean (Italy)	NA	NA																					1			Parona (1894)
Platyhelminthes	Trematoda	Digenea incertae sedis	Monostomum	Monostomum sepiolae*†	Sepiida	Sepiolidae	Sepiola	Sepiola sp.	Mediterranean (Italy)	NA	NA																					1			Parona (1894)
Platyhelminthes	Trematoda	Digenea incertae sedis	Monostomum	Monostomum todari*†	Oegopsida	Ommastrephidae	Todarodes	Todarodes sagittatus (Lamarck, 1798)	Mediterranean (Italy)	NA	NA																					1			Parona (1894)
Platyhelminthes	Trematoda	Fellodistomidae	Proctoeces	Proctoeces maculatus (Looss, 1901) Odhner, 1911 †	Octopoda	Octopodidae	Octopus	Octopus vulgaris Cuvier, 1797	Natal (South Africa)	NA	NA							1																	Smale and Buchan (1981); Bray (1984)
Platyhelminthes	Trematoda	Hemiuridae	Dinurus	Dinurus barbatus (Cohn, 1902) Looss, 1907 †	Octopoda	Argonautidae	Argonauta	Argonauta nouryi Lorois, 1852	Eastern Tropical Pacific	NA	NA														1										Hochberg (1990)
Platyhelminthes	Trematoda	Hemiuridae	Elytrophallus	Elytrophallus sp.†	Bathyteuthida	Chtenopterygidae	Chtenopteryx	Chtenopteryx sicula (Vérany, 1851)	Central North Pacific	NA	NA									1	1														Hochberg (1990)
Platyhelminthes	Trematoda	Hemiuridae	Elytrophallus	Elytrophallus sp.†	Octopoda	Amphitretidae	Japetella	Japetella diaphana Hoyle, 1885	Gulf of California (Mexico)	NA	NA										1														Overstreet and Hochberg (1975)
Platyhelminthes	Trematoda	Hemiuridae	Elytrophallus	Elytrophallus sp.†	Octopoda	Amphitretidae	Japetella	Japetella heathi (Berry, 1911)	Gulf of California (Mexico)	NA	NA										1														Overstreet and Hochberg (1975)
Platyhelminthes	Trematoda	Hemiuridae	Hemiuridae gen.	Hemiuridae sp.†	Sepiida	Sepiolidae	Rossia	Rossia moelleri Steenstrup, 1856	Arctic (Canada)	NA	NA																		1						Overstreet and Hochberg (1975)
Platyhelminthes	Trematoda	Hemiuridae	Hemiuridae gen.	Hemiuridae sp.†	Sepiida	Sepiolidae	Rossia	Rossia palpebrosa Owen, 1835	Northwestern Atlantic (Newfoundland, Canada)	NA	NA		1																						Overstreet and Hochberg (1975)
Platyhelminthes	Trematoda	Hemiuridae	Lecithochirium	Lecithochirium grandiporum (Rudolphi, 1819) Lühe, 1901 §	Octopoda	Octopodidae	Octopus	Octopus vulgaris Cuvier, 1797	NE Atlantic (Matosinhos)	NA	NA	1																							Cavaleiro (2013)
Platyhelminthes	Trematoda	Hemiuridae	Lecithochirium	Lecithochirium microstomum Chandler, 1935 †	Myopsida	Loliginidae	Lolliguncula	Lolliguncula brevis (Blainville, 1823)	Gulf of Mexico (Mississippi, USA)	NA	NA		1																						Overstreet and Hochberg (1975)
Platyhelminthes	Trematoda	Hemiuridae	Lecithochirium	Lecithochirium musculus (Looss, 1907) Nasir & Diaz, 1971 §	Octopoda	Octopodidae	Octopus	Octopus vulgaris Cuvier, 1797	NE Atlantic (Matosinhos)	NA	NA	1																							Cavaleiro (2013)
Platyhelminthes	Trematoda	Hemiuridae	Lecithochirium	Lecithochirium sp.	Octopoda	Octopodidae	Macroctopus	Macroctopus maorum (Hutton, 1880)	Southwestern Pacific (New Zealand)	NA	NA													1											Overstreet and Hochberg (1975)
Platyhelminthes	Trematoda	Hemiuridae	Lecithochirium	Lecithochirium sp.	Octopoda	Octopodidae	Octopus	Octopus vulgaris Cuvier, 1797	Northeastern Atlantic (Spain)	42°5’-45°15’N, 7°-9°20’W	NA	1																							González et al. (2003)
Platyhelminthes	Trematoda	Hirudinellidae	Hirudinella	Hirudinella ventricosa (Pallas, 1774) Baird, 1853 †	Oegopsida	Ommastrephidae	Illex	Illex argentinus (Castellanos, 1960)	Southwestern Atlantic	45-47°S, 54-61°W	105-120 m					1																			Nigmatullin and Shukhgalter (1990)
Platyhelminthes	Trematoda	Hirudinellidae	Hirudinella	Hirudinella ventricosa (Pallas, 1774) Baird, 1853 †	Myopsida	Loliginidae	Loligo	Loligo forbesii Steenstrup, 1859	Tropical Atlantic	NA	NA			1	1																				Gaevskaya (1977b); Belyaeva (1979); Naidenova et al., (1981) (1985);
Platyhelminthes	Trematoda	Hirudinellidae	Hirudinella	Hirudinella ventricosa (Pallas, 1774) Baird, 1853 †	Oegopsida	Ommastrephidae	Sthenoteuthis	Sthenoteuthis oualaniensis (Lesson, 1830)	Indian Ocean; Red Sea	NA	NA							1	1															1	Belyaeva (1979); Naidenova et al., (1981) (1985);
Platyhelminthes	Trematoda	Hirudinellidae	Hirudinella	Hirudinella ventricosa (Pallas, 1774) Baird, 1853 †	Oegopsida	Ommastrephidae	Sthenoteuthis	Sthenoteuthis pteropus (Steenstrup, 1855)	Tropical Atlantic; Eastern Central Atlantic	NA	NA			1	1																				Gaevskaya and Nigmatullin (1975; 1976a; 1981; 1983); Gaevskaya (1977a); Naidenova and Zuev (1978b)
Platyhelminthes	Trematoda	Lepocreadiidae	Lepocreadium	Lepocreadium album (Stossich, 1890) Stossich, 1904 †	Oegopsida	Chiroteuthidae	Chiroteuthis	Chiroteuthis veranii (Férussac, 1834)	Mediterranean (Italy)	NA	NA																					1			Dollfus (1958); Rebecq (1965)
Platyhelminthes	Trematoda	Lepocreadiidae	Lepocreadium	Lepocreadium sp.†	Myopsida	Loliginidae	Lolliguncula	Lolliguncula brevis (Blainville, 1823)	Gulf of Mexico (Mississippi, USA)	NA	NA		1																						Hochberg (1990)
Platyhelminthes	Trematoda	Opecoelidae	Neolebouria	Neolebouria maorum (Allison, 1966) Gibson, 1976 †	Octopoda	Octopodidae	Macroctopus	Macroctopus maorum (Hutton, 1880)	Southwestern Pacific (New Zealand)	NA	NA													1											Allison (1966); Short and Powell (1968); Yamaguti (1971)
Platyhelminthes	Trematoda	Opecoelidae	Neolebouria	Neolebouria maorum (Allison, 1966) Gibson, 1976 †	Octopoda	Octopodidae	Octopus	Octopus australis Hoyle, 1885	Southwestern Pacific (New Zealand)	NA	NA													1											Short and Powell (1968)
Platyhelminthes	Trematoda	Ptychogonimidae	Ptychogonimus	Ptychogonimus megastomum (Rudolphi, 1819) Lühe, 1900 †	Octopoda	Octopodidae	Octopus	Octopus vulgaris Cuvier, 1797	Mediterranean (Italy)	NA	NA																					1			Palombi (1942)
Platyhelminthes	Trematoda	Strigeidae	Amphistoma	Amphistoma loliginis*†	Myopsida	Loliginidae	Loligo	Loligo vulgaris Lamarck, 1798	Mediterranean (Italy)	NA	NA																					1			Parona (1894)
				* unaccepted names								1Collapsed into Southern Ocean for analysis
				† disappeared after Hochberg (1990)								2Included in Arctic Ocean for analysis
				§ new species after Hochberg (1990)								3Included in Western Indian Ocean for analysis

## Sheet: References
Abollo, E., D’Amelio, S. and Pascual, S. (2001b). Fitness of the marine parasitic nematode Anisakis simplex s.str. in temperate waters of the NE Atlantic. Diseases of Aquatic Organisms, 45, 131 – 139.
Abollo, E., Gestal, C. and Pascual, S. (2001a). Anisakis infestation in marine ﬁsh and cephalopods from Galician waters: an updated perspective. Parasitological Research, 87, 492–499.
Abollo, E., Gestal, C., Lopez, A., Gonzalez, A.F., Guerra, A. and Pascual, S. (1998). Squid as trophic bridges for parasite flow within marine ecosystems: The case of Anisakis simplex (Nematoda: Anisakidae), or when the wrong way can be right. South African Journal of Marine Science - Suid-Afrikaanse Tydskrif Vir Seewetenskap, 20, 223-232.
Akao, N., Tsukidate, S., Mori, Y., Kajiyama, T., Kondo, K. and Fujita, K. (1995). The lethal effect of freezing on spirurid nematode larvae in firefly squids, Watasenia scintillans. Japanese Journal of Parasitology, 44, 321-324.
Aldrich, F.A. (1964). Observations on the Newfoundland bait squid (Illex illecebrosus LeSueur, 1821), and the netting of squid in Newfoundland bays. Ms. Spec. Rep, Can. Fish. Ind. Dev. Br., Ottawa, pp, 1-22.
Allison, F.R. (1966). A new species of adult Allocreadidae from Octopus maorum Hutton. Rec. Canterbury Mus., 8, 81-85.
Ando, K., Sato, Y., Miura, K., Chinzei, Y. and Ogawa, S. (1992). Further observation on the larva of the suborder Spirurina suspected as the causative agent of creeping eruption. Japanese Journal of Parasitology, 41: 384-389.
Andree, K. B., Carrasco, N., Furones, D., Duncan, N., Estevez, A., Querol, P., & Gairin, I. (2016). Report from the Mediterranean coast of Spain (Southern Catalonia) of parasitism of Octopus vulgaris by Aggregata octopiana and Dicyema acuticephalum. Bull. Eur. Ass. Fish Pathol, 36(5), 215.
Angelucci, G., Meloni, M., Merella, P., Sardu, F., Madeddu, S., Marrosu, R., Petza, F. and Salati, F. (2011). Prevalence of Anisakis spp. and Hysterothylacium spp. Larvae in Teleosts and Cephalopods Sampled from Waters off Sardinia. Journal of Food Protection, 74, 1769-1775.
Aoyama, S., Hinoue, Y., Takahashi, H., Yoshimitsu, Y., Kusajima, Y., Hirono, T., Takayanagi, N., Akao, N. and Kondou, K. (1996) Clinical study of ten cases with acute abdomen after eating raw firefly squid (Watasenia scintillans, Hotaruika), which are probably due to type X larvae of the suborder spirurina. Japanese Journal of Gastroenterology, 93, 312-321.
Argilas, A. (1936). Sur la presence de Argulus aracassonensis Cuenòt sur Sepia filliouxi Lafont. Actes Soc. Linn. Bordeaux, 88, 145-147.
Avdeev, G.V. (1982a). New species of harpacticoid copepods, parasites of octopuses in the northwestern Pacific. (In Russian). Parazitologiya, 16, 107-116.
Avdeev, G.V. (1982b). On the fauna of parasitic and commensal copepods of octopuses. (In Russian). In Problems in the Rational Utilization of Commercial lnvertebrates, Abstracts of Reports of the 3rd All-USSR Conference, Kaliningrad. p. 213.
Avdeev, G.V. (1983). New harpacticoid copepods of the family Tisbidae, parasites of octopuses in the Ross Sea. (In Russian). Zool. Zh. 62, 1775-1785.
Avdeev, G.V. (1986). New harpacticoid copepods associated with Pacific cephalopods. Crustaceana, 51, 49-65.
Avdeev, G.V. (2010) Amplipedicola pectinatus Gen. et Sp. N. (Copepoda, Harpacticoida, Tisbidae), a parasite of octopuses in the Bering sea. Crustaceana, 83, 1363-1370
Avdeeva, N.V., Vlasova, L. P. and Shevchenko, G. G. (1982). The infection rate of the commander squid (Berryteuthis magister) in the northwestern Pacific Ocean. (In Russian). In Problems in the Rational Utilization of Commercial lnvertebrates, Abstracts of Reports of the 3rd All-USSR Conference, Kaliningrad, pp. 214-215.
Awata, H. and Endoh, H. (2004) Amplification and subsequent dilution of mtDNA during development of mesozoan Dicyema japonicum: A possible mitochondrial differentiation in somatic cell line. Genes & Genetic Systems, 79, 414-414.
Awata, H., Noto, T. and Endoh, H. (2005) Differentiation of somatic mitochondria and the structural changes in mtDNA during development of the dicyemid Dicyema japonicum (Mesozoa). Molecular Genetics and Genomics, 273, 441-449.
Awata, H., Noto, T. and Endoh, H. (2006) Peculiar behavior of distinct chromosomal DNA elements during and after development in the dicyemid mesozoan Dicyema japonicum. Chromosome Research, 14, 817-830.
Bagrov, A.A. (1982). On the infection rate of squids of the North Pacific by anisakid larvae (Nematoda, Anisakidae). (In Russian). Parazitologiya, 16, 200-203
Beauchamp, P.M. (1912). Isancistrum loliginis, n. g., n. sp., trematode parasite du Calamar et l'existance de Solenocotyle chiajei Diesing. Bull. Soc. zool. Fr. 37, 96-99.
Bello, G. and Mariniello, L. (1998) Occurrence of Livoneca sinuata (Isopoda, Cymothoidae) in the mantle cavity of Sepiola ligulata (Cephalopoda, Sepiolidae). Archive of Fishery and Marine Research, 46, 37-42.
Belyaeva, G.F. (1979). Squids of the Indian Ocean as intermediate hosts for helminths. (In Russian). In Abstracts of Reports of the 7th All-USSR Conference on Fish Diseases and Parasites, Leningrad. pp. 12-14.
Beneden, É. van (1876). Recherches sur les Dicyémides, survivants actuels d'un embranchement des Mésozoaires. Bull Acad. r. Belg., Cl. Sci. (Ser. 2),41, 1160-1205; 42, 35-97.
Beneden, É. van (1882). Contribution à l'histoire des Dicyémides. Archs Biol., Bruxelles, 3, 195-228.
Beneden, P.J. van (1850). Recherches sur la faune littorale de la Belgique. Les vers cestoїdes considerés sous le rapport physiologique, embryogérique et zooclassique. Mém. Acad. r. Sri. Lett. Belg., 25, 1-204.
Beneden, P.J. van (1870). Les poissons des côtes de Belgique, leurs parasites et leurs commensaux. Mém. Acad. r. Sci. Lett. Belg., 38, 1-100.
Berland, B. (1961). Nematodes from some norwegian marine fishes. Sarsia, 1, 1-50.
Berry, S.S. (1929). Loliolopsis chiroctes, a new genus and species of squid from the Gulf of California. Transactions of the San Diego Society of Natural History, 5(18), 263-282.
Betancor, M.B., Estefanell, J., Socorro, J., Roo, J. and Caballero, M.J. (2013) First description of parasitation by Aggregata octopiana in common octopus, Octopus vulgaris, in Canary Islands. Bulletin of the European Association of Fish Pathologists, 33, 13-20.
Blanchard, E. (1847). Recherches sur l'organization des vers. Annales des sciences naturelles, Zoologie, Ser. 3, 8, 27 1-341.
Bocquet, C. and Stock, J. H. (1960). Copépodes parasites d'invertebres des côtes de la Manche. VII. Sur la présence d'Octopicola superbus Humes, Lichomolgidae associé à Octopus, le long des côtes de Bretagne. Archs Zool. Exp. gén., 99 (Notes and Rev.), 1-7.
Bogolepova, I.I. (1957). Concerning the existence of Dicyemodeca Wheeler, 1897. (In Russian). Trans. Soc. Nat. St. Petersb. (Leningrad), 73, 52-57.
Bogolepova-Dobrokhotova, I.I. (1960). Dicyemidae of far-eastern seas. I. New species of the genus Dicyema. (In Russian). Zool. Zh., 39, 1293-1302.
Bogolepova-Dobrokhotova, I.I. (1962) Dicyemidae of the far eastern seas. II. New species of the genus Dicyemennea English summ. Zool. Zhur., 41, 503-518.
Bogolepova-Dobrokhotova, I.I. (1963). The current classification of the dicyemids. (In Russian). Parazit. Sb., 21, 259-271.
Boletzky, S. von and Dohle, W. (1967). Observations sur un Capitellide (Capitella hermaphrodita sp. n.) et d'autres Polychetes habitant la ponte de Loligo vulgaris. Vie Milieu, 18, 79-98.
Borovitzkaya, M. (1949). On the discovery of parasitic leeches of the family Ichthyobdellidae in the mantle cavity of cephalopod molluscs. (In Russian). Dok. Akad. Nauk. SSSR, 68, 425-427.
Bower, S.M. and Margolis, L. (1991). Potential use of helminth parasites in stock identification of flying squid, Ommastrephes bartrami, in the North Pacific waters. Canadian Journal of Zoology, 69, 1124-1126.
Braun, M. (1887). Ueber Dicyemiden. Zusammenfassender Bericht. Zentbl. Bakt. ParasitKde., 2, 386-390.
Braun, M. (1889-1893). Mionelminthes, Trichoplax and Trematodes. In H. G. Bronn (Ed.), Klassen und Ordnungen des Thier-Reichs, 4, Vermes, Ia. Winter, Leipzig, pp. 253-298.
Bray, R.A. (1984). Some helminth-parasites of marine fishes and cephalopods of South-Africa - aspidogastrea and the digenean families Bucephalidae, Haplosplanchnidae, Mesometridae and Fellodistomidae. Journal of Natural History, 18, 271-292.
Bresciani, J. and Lutzen, J. (1994) Morphology and anatomy of Avdeevia antarctica, new genus, new species (Copepoda, Harpacticoida, Tisbidae), parasitic on an antarctic cephalopod. Journal of Crustacean Biology, 14, 744-751.
Brickle, P., Olson, P.D., Timothy, D., Littlewood, J., Bishop, A. and Arkhipkin, A.I. (2001). Parasites of Loligo gahi from waters off the Falkland Islands, with a phylogenetically based identification of their cestode larvae. Can. J. Zool., 79, 2289-2296.
Brown, E.L. and Threlfall, W. (1968a). Helminth parasites of the Newfoundland short-finned squid, Illex illecebrosus illecebrosus (LeSueur) (Cephalopoda: Decapoda). Can. J. Zool., 46, 1059-1070.
Brown. E.L. and Threlfall. W. (1968b). A quantitative study of the helminth parasites of the Newfoundland short-finned squid Illex illecebrosus illecebrosus (LeSueur) (Cephalopoda: Decapoda). Can. J. Zool., 46, 1087-1093.
Brumpt, E. (1913). Précis de Parasitologie. (2nd Ed.). Masson, Paris
Brunsdon, R.V. (1956). Studies on nematode parasites of New Zealand fishes. Ph.D. Dissertation, Victoria University of Wellington.
Burreson, E.M. (1977). Two new marine leeches (Hirudinea: Piscicolidae) from the west coast of the United States. In Excerca Parasitologica en Memoria del doctor Eduardo Caballero y Caballero. Pub. Expec. Inst. Biol., Mexico, 4, 503-512.
Buttel-Reepen, H. (1902). Zur Kenntnis der Gruppe des Distomum clavatum, insbesondere des D. ampullaceum und des D. siemersi. Zool. Jb. (syst.), 17, 165-236.
Bychowsky, B.E. (1961). Monogenetic Trematodes. Their Systematics and Phylogeny. American Institute of Biological Sciences, Washington, D.C.
Bӗlӑr, K. (1926). Zur Zytologie von Aggregata eberthi Arch. Protistenk., 53, 312-325.
Cake, E.W. (1976). A key to larval cestodes of shallow-water, benthic mollusks of the northern Gulf of Mexico. Proc. helminth Soc. Wash., 43, 160-171.
Carbonell, E., Raga, J.A. and Campos, A. (1992). Prevalence and infestation intensity in crustacean parasites of fishes and marine mammals from eastern Spain. VI European Multicolloquium of Parasitology, La Haya, p. 178.
Carus, J.V. (1885). Vermes. In: Prodromus faunae Mediterraneae [etc.] vol. 1, 112-282. Stuttgart.
Castellanos-Martinez, S. and Gestal, C. (2011) Immune response of Octopus vulgaris against the infection by the gastrointestinal parasite Aggregata octopiana. Journal of Shellfish Research, 30, 997-998.
Castellanos-Martinez, S., Aguirre-Macedo, M. L., & Furuya, H. (2016). Two new species of dicyemid mesozoans (Dicyemida: Dicyemidae) from Octopus maya Voss & Solis-Ramirez (Octopodidae) off Yucatan, Mexico. Systematic parasitology, 93(6), 551-564.
Castellanos-Martinez, S., Arteta, D., Catarino, S. and Gestal, C. (2014a) De Novo Transcriptome Sequencing of the Octopus vulgaris Hemocytes Using Illumina RNA-Seq Technology: Response to the Infection by the Gastrointestinal Parasite Aggregata octopiana. Plos One, 9.
Castellanos-Martinez, S., Carmen Gomez, M., Hochberg, F.G., Gestal, C. and Furuya, H. (2011). A new dicyemid from Octopus hubbsorum (Mollusca: Cephalopoda: Octopoda). Journal of Parasitology, 97, 265-269.
Castellanos-Martinez, S., Diz, A.P., Alvarez-Chaver, P. and Gestal, C. (2013a) Proteomic characterization of the common octopus hemolymph: effect of the infection by the protozoan parasite Aggregata octopiana. Fish & Shellfish Immunology, 34, 1643-1643.
Castellanos-Martinez, S., Diz, A.P., Alvarez-Chaver, P. and Gestal, C. (2014b) Proteomic characterization of the hemolymph of Octopus vulgaris infected by the protozoan parasite Aggregata octopiana. Journal of Proteomics, 105, 151-163.
Castellanos-Martinez, S., Perez-Losada, M. and Gestal, C. (2013b) Molecular phylogenetic analysis of the coccidian cephalopod parasites Aggregata octopiana and Aggregata eberthi (Apicomplexa: Aggregatidae) from the NE Atlantic coast using 18S rRNA sequences. European Journal of Protistology, 49, 373-380.
Catalano, S.R. (2013a) First descriptions of dicyemid mesozoans (Dicyemida: Dicyemidae) from Australian octopus (Octopodidae) and cuttlefish (Sepiidae), including a new record of Dicyemennea in Australian waters. Folia Parasitologica, 60, 306-320.
Catalano, S.R. (2013b). Five new species of dicyemid mesozoans (Dicyemida: Dicyemidae) from two Australian cuttlefish species, with comments on dicyemid fauna composition. Systematic Parasitology, 86, 125-151.
Catalano, S.R. and Furuya, H. (2013) Two new species of dicyemid (Dicyemida: Dicyemidae) from two australian cephalopod species: Sepioteuthis australis (Mollusca: Cephalopoda: Loliginidae) and Sepioloidea lineolata (Mollusca: Cephalopoda: Sepiadariidae). Journal of Parasitology, 99, 203-211.
Cavaleiro, F.I. and Santos, M.J. (2014) Numerical and functional responses to the presence of a competitor - the case of Aggregata sp. (Apicomplexa: Aggregatidae) and Octopicola superba (Copepoda: Octopicolidae). Parasitology, 141, 216-226.
Cavaleiro, F.I., Ho, J.-S., Iglesias, R., Garcia-Estevez, J.M. and Santos, M.J. (2013) Revisiting the octopicolid copepods (Octopicolidae: Octopicola Humes, 1957): comparative morphology and an updated key to species. Systematic Parasitology, 86, 77-86.
Cespedes, R.E., Iannacone, J. and Salas, A. (2011). Parasite helminths of jumbo squid Dosidicus gigas eviscerate in Arequipa, Peru. Ecologia Aplicada, 10, 1-11.
Chatton, E. and Lwoff, A. (1931). La conception des Ciliés Apostomes (Foettingeriidés + Opalinopsidés). Preuves de sa validité. Comptes Rendus Hebdomadaires des Seances de l’Academie des Sciences Paris (Ser. D), 193, 1483-1485.
Chatton, E. and Lwoff, A. (1935). Les Ciliés Apostomes. Morphologie, cytologie, ethologie, evolution, systematique. I. Aperçu historique et général. Etude monographique des genres et des espèces. Archs Zool. exp gén., 77, 1-453.
Choi, S.H., Kim, J., Jo, J.O., Cho, M.K., Yu, H.S., Cha, H.J. and Ock, M.S. (2011). Anisakis simplex Larvae: Infection Status in Marine Fish and Cephalopods Purchased from the Cooperative Fish Market in Busan, Korea. Korean Journal of Parasitology, 49, 39-44.
Claparede, E. (1857). Zusatz zu: Wagener, Über Dicyema Kblliker. Arch. Anat. Physiol., 1857, 364-368.
Claparede, E. and Lachmann, J. (1861). Reproduction du Dicyema Muelleri. In Études sur les Infusiores et les Rhizopodes, III partie. Mem. Inst. nat. Genev., 7, 201-206.
Clarke, M.R. (1970). Growth and development of Spirula spirula. J mar. biol. Ass. U. K., 50,53--64.
Clarke, M.R. and Maul, G.E. (1962). A description of the 'scaled' squid, Lepidoteuthis grimaldi Joubin. 1895. Proc. zool. Soc. Lond., 139, 97-138.
Claus, C. (1860). Beitrӓge zur Kenntnis der Entomostraken. Erstes Heft, Marburg.
Collin, B. (1914). Sur les formes d'involution d'un Infusiore cilié dans Ie rein d'un Céphalopode. Comptes Rendus Hebdomadaires des Seances de l’Academie des Sciences Paris. 158, 891-892.
Collin, B. (1915). A propos de Chromidina elegans (Foettinger). Comptes Rendus Hebdomadaires des Seances de l’Academie des Sciences Paris, 160, 406-408.
Costa A., Casalinuovo F., Bonfiglio, R., Pisano, P., Sciortino, S. and Di Noto, A.M. (2012). Presenza di larve di Anisakidae in totani (Todarodes sagittatus) pescati lungo le coste siciliane e calabresi. Atti XVIII Convegno Nazionale della Società Italiana di Patologia Ittica, Udine 9-11 May 2012.
Costa, A., Alio, V., Russo Alesi, E. M., Sciortino, S. and Di Noto, A. M. (2011). Aspetti igienico-sanitari e qualitativi di molluschi cefalopodi al commercio. XIII Congresso Nazionale S.I.Di.L.V. - Trani, 12-14 October 2011.
Costanzo, G., Calafiore, N. and Crescenti, N. (1994) Copepodids of Doridicola longicauda (Claus, 1860) (Copepoda, Poecilostomatoida, Lichomolgidae) associated with Sepia officinalis L. Journal of Crustacean Biology, 14, 601-608.
Couch, J.A. and Short, R.B. (1964). Dicyema bilobum sp. n. (Mesozoa: Dicyemidae) from the northern Gulf of Mexico. J. Parasit., 50, 641-645.
Cuenot, L. (1912). Contributions a la faune du Bassin d'Arcachon. VI. Argulides. Description d'Argulus arcassonensis, nov. sp. Bull. Stn biol. Arcachon, 14, 117-127.
Cuenot, L. (1927). Contributions à la faune du Bassin d'Arcachon. IX. Revue générale de la faune et bibliographie. Bull Stn biol, Arachon, 24, 229-308.
Culurgioni, J., Cuccu, D., Mereu, M. and Figus, V. (2010). Larval anisakid nematodes of Histioteuthis reversa (Verril, 1880) and H. bonnellii (Ferussac, 1835) (Cephalopoda: Teuthoidea) from Sardinian Channel (western Mediterranean). Bulletin of the European Association of Fish Pathologists, 30, 220-228.
Czaker, R. (2002) Virus-like particles in an antarctic Aggregata sp.: I. Sporogonial stages. Journal of Submicroscopic Cytology and Pathology, 34, 191-197.
Czaker, R. and Janssen, H.H. (1998) Outer extracellular matrix (ECM) in the dicyemid mesozoan Kantharella antarctica. Journal of Submicroscopic Cytology and Pathology, 30, 349-353.
Dailey, M.D. (1969). A survey of helminth parasites in the squid, Loligo opalescens, smelt, Osmerus mordax, jack mackerel, Trachurus symmetricus, and Pacific mackerel, Scomber japonicus. Calif Fish. Game, 55, 221-226
Dawe, E.G., Mercer, M.C. and Threlfall, W. (1984).On the stock identity of the short-finned squid (Illex illecebrosus) in the Northwest Atlantic. NAFO Sci. Coun. Studies, 7, 77-86.
Deardorff, T.L. and Overstreet, R.M. (1981). Larval Hysterothylacium (= Thynnascaris) (Nematoda: Anisakidae) from fishes and invertebrates in the Gulf of Mexico. Proc. helminth. Soc. Wash., 48, 113-126.
Delamare Deboutteville, C., Humes, A.G. and Paris, J. (1957). Sur le comportement d'Octopicola superba Humes, n. g., n. sp., parasite de la Pieuvre Octopus vulgaris Lamarck. C. r. hebd. Séanc. Acad. Sci., Paris, 244, 504-506.
Delle Chiaje, S. (1822-1823). Memorie sulla storia e notomia degli animali senza vertebre del regno di Napoli. Vol. I. Fratelli Fernandes, Napoli.
Delle Chiaje, S. (1829). Memorie sulla Storia e notomia degli animali senza vertebre del regno di Napoli. Vol. IV. Fratelli Fernandes, Napoli.
Delle Chiaje, S. (1830). Memorie sulla storia e notomia degli animali senza vertebre del regno di Napoli. Vol. V. Fratelli Fernandes, Napoli.
Delle Chiaje, S. (1841). Descrizione e notomia degli animali invertebrati della Sicilia citeriore osservati vivi regli anni 1822-30. Stabilimento, Tipografico di C. Batelli, Napoli. 3, 1-142.
Devauchelle, G. and Vago, C. 1971. Virus-like particles in cells of cuttlefish, Sepia officinalis L (Mollusca, Cephalopoda). Comptes Rendus Hebdomadaires Des Seances De L Academie Des Sciences Serie D, 272(6), 894-896.
Di Donfrancesco, B., Righetti, M., Serracca, L., Gustinelli, A., Fioravanti, M.L., Cencetti E., Giorgi, I., Dellepiane, M., Ercolini, C., Prearo, M. and Pavoletti, E. (2011). Presenza di larve di Anisakidae in totani (Illex coindetii) pescati nel Mar Ligure. XIII Congresso Nazionale S.I.Di.L.V. - Trani, 12-14 October 2011.
Dicquemaire (Labbé). (1783). Mémoire à l'occasion d'un vers inconnu trouvé entre les viscères de la seche. Observations sur la physique, 23, 333-339.
Diesing, K.M. (1850). Systema Helminthum. Vindobonae, 1.
Diesing, K.M. (1854). Über eine naturgemӓße Verteilung der Cephalocotyleen. Sber. Akad. Wiss. Wien Math. Naturviss. Klasse, 13, 555-616.
Diesing, K.M. (1863). Revision der Cephalocotyleen. Abt. Paramecocotyleen. Sber. Akad. Wiss. Wien Math.-Naturwiss. Klasse, 48, 200-345.
Dobell, C.C. (1909). Some observations on the infusoria parasitic in Cephalopoda. Q. Jl microsc. Sci, 53, 183-199.
Dobell, C.C. (1914). Le cycle évolutif de l'Aggregata. Bull. Inst. Océanogr. Monaco, 11 (no. 283). 1-7.
Dobell, C.C. (1925). The life history and chromosome cycle of Aggregata eberthi. Parasitology, 17, 1-136.
Dollfus, R.P. (1923). Énumération des cestodes du plancton et des invértebrés marins. II. Mollusques céphalopodes et Crustacés. Ann. Parasitol. hum. comp., 1, 363-394.
Dollfus, R.P. (1929). Addendum à mon ‘Enumeration des cestodes du plancton et des invertebres marins'. Ann. Parasitol. hum. comp., 7, 325-347.
Dollfus, R.P. (1936). Cestodes des invertébrés marins et thalassoides. In C. Joyeux and J. G. Baer (Eds), Faune de France: Cestodes, 30, 509-539.
Dollfus, R.P. (1942). Études critique sur les tétrarhynqués du Museum de Paris. Archs Mus. natn. Hist. nat., Paris (Ser. 6), 19, 1-466.
Dollfus, R.P. (1958). Copépodes, Isopodes et Helminths parasites de Cephalopodes de la Méditerranée et de l'Atlantique Européen. Faune mar. Pyrénées-orientales, 1, 61-72.
Dollfus, R.P. (1964). Enumération des cestodes du plancton et des invertebres marins. (6econtribution). Ann. Parasitol. hum. comp.. 39, 329-379.
Dollfus, R.P. (1967). Enumération des cestodes du plancton et des invertebres marins. (7econtribution). Ann Parasitol. hum. comp., 42, 155-178.
Dujardin, F. (1845). Histoire Naturelle des Helminthes au Vers Intestinaux. Roret, Paris.
Eberth, C.J. (1892). Ueber die Psorospermienschlauche der Cephalopoden. Z. wiss. Zool., 11, 397-401.
Eshragh, R., & Leander, B. S. (2015). Molecular contributions to species boundaries in dicyemid parasites from eastern Pacific cephalopods. Marine Biology Research, 11(4), 414-422.
Estevez, J., Pascual, S., Gestal, C., Soto, M., Rodriguez, H. and Arias, C. (1996) Aggregata octopiana (Apicomplexa: Aggregatidae) from Octopus vulgaris off NW Spain. Diseases of Aquatic Organisms, 27, 227-231.
Estevez, J., Rodriguez, H., Soto, M. and Arias, C. (1998) Cross-reactivity between Aggregata octopiana Schneider, 1875 and Aggregata eberthi Labbe, 1895 (Apicomplexa, Aggregatidae): two coccidian parasites of cephalopods. Journal of Fish Diseases, 21, 309-312.
Euzet, L. (1959). Recherches sur les cestodes tétraphyllidés des selaciéns des côtes de France. These Fac. Sci. Univ. Montpellier, (1956). Causse, Graille and Castelneau, Montpellier No. 140, 1-266.
Fabricius, O. (1780). Fauna Groenlandica, systematice sistens animalia Groenlandiae occidentalis. Rothe, Hafniae et Lipsiae.
Farran, G.P. (1914). Description of a harpacticoid copepod parasitic on an octopus. Ann. Mag. Nat Hist., 8,472-475.
Fields, W.G. (1965). The structure, development, food relations, reproduction, and life cycle of the squid Loligo opalescens Berry. Calif. Dept. Fish and Game, Fish Bull. 131, 107 pp.
Fields, W.G. and Gauley, V.A. (1972). A report on cephalopods collected by Stanford Oceanographic Expedition 20 to the eastern tropical Pacific Ocean September to November. 1968. Veliger, 15, 113-118.
Filippova, Y.A. (1974). Feeding habits of oceanic squid of the family Ommastrephidae. Tr Vses Nauchno-Issled Inst Norsk Rybn Khoz Okeanogr 99, 123–132.
Fischer, P.H. (1943). Poissons et Crustaces trouvés dans la cavité palleale de calamars. Bull. Soc. zool. Fr., 68, 107-110.
Foettinger, A. (1881a). Recherches sur quelques Infusoires nouveaux, parasites des Cephalopodes. Archives of Zoological Experimental Genetics, 2, 345-378.
Foettinger, A. (1881b). Un mot sur quelques Infusoires nouveaux, parasites des Cephalopodes. Bulletin de l'Academie Royal de Belgique., 1, 887-895.
Forsythe, J.W., Hanlon, R. and DeRusha, R. (1988). First observation of an ectoparasitic bodonid flagellate on a marine invertebrate host. In 3rd int. Colloq. Pathol. Mar. Aquacult., Gloucester Point, Virginia. (Abstract). p. 2.
Forsythe, J.W., Hanlon, R.T. and Lee, P.G. (1987). A synposis of cephalopod pathology in captivity. Proc. int. Ass. Aquat. Animal Med., 1 (Abstract) 130-134.
Forsythe, J.W., Hanlon, R.T., Bullis, R.A. and Noga, E.J. (1991). Octopus bimaculoides (Pickford and McConnaughey, 1949): a marine invertebrate host for ectoparasitic protozoans. Journal of Fish Diseases, 14, 431-442.
Frenzel, J. (1885). Ueber einige in Seetieren lebende Gregarinen. Arch. mikrosk. Anat. EntwMech., 24, 545.
Frost, N. and Thompson, H. (1932). The squids. Rep. Newfoundld Fishery Res. Lab., 1, 25-33.
Furuya, H. (1999). Fourteen new species of Dicyemid Mesozoans from six Japanese Cephalopods, with comments on host specificity. Species diversity 4, 257-319.
Furuya, H. (2005). Three new species of Dicyema (Dicyemida: Dicyemidae) from Octopus kagoshimensis (Mollusca: Cephalopoda: Octopodidae). Species Diversity, 10, 231-247.
Furuya, H. (2006a) Three new species of dicyemid mesozoans (Phylum dicyemida) from Amphioctopus fangsiao (Mollusca : Cephalopoda), with comments on the occurrence patterns of dicyemids. Zoological Science, 23, 105-119.
Furuya, H. (2006b). Two new species of Dicyema (Dicyemida: Dicyemidae) from Amphioctopus areolatus (Mollusca: Cephalopoda: Octopodidae). Species diversity 11, 257-269.
Furuya, H. (2006c). A new species of Dicyemennea Whitman, 1883 (Phylum Dicyemida) from Sepia latimanus (Mollusca: Cephalopoda: Decapodidae) off Okinawa, Japan. Systematic Parasitology, 65, 205-213.
Furuya, H. (2007). Redescription of two Dicyemennea (Phylum: Dicyemida) from Rossia pacifica (Mollusca: Cephalopoda: Decapoda). Journal of Parasitology, 93, 841-849.
Furuya, H. (2008a). A new dicyemid from Sepiella japonica (Mollusca : Cephalopoda : Decapoda). Journal of Parasitology, 94, 223-229.
Furuya, H. (2008b). Redescription of Dicyemennea nouveli (Phylum: Dicyemida) from Enteroctopus dofleini (Mollusca: Cephalopoda: Octopoda). Journal of Parasitology, 94, 1064-1070.
Furuya, H. (2008c). Three new dicyemids from Octopus sasakii (Mollusca: Cephalopoda: Octopoda). Journal of Parasitology, 94, 1071-1081.
Furuya, H. (2009a). Two new dicyemids from Sepia longipes (Mollusca: Cephalopoda: Decapoda). Journal of Parasitology, 95, 681-689.
Furuya, H. (2009b). A new dicyemid from Opisthoteuthis depressa (Mollusca: Cephalopoda: Octopoda). Journal of Parasitology, 95, 971-975.
Furuya, H. (2010) A new dicyemid from Benthoctopus sibiricus (Mollusca: Cephalopoda: Octopoda). Journal of Parasitology, 96, 1123-1127.
Furuya, H. and Hochberg, F.G. (1999) Three new species of Dicyema (Phylum dicyemida) from cephalopods in the western Mediterranean. Vie Et Milieu-Life and Environment, 49, 117-128.
Furuya, H. and Hochberg, F.G. (2002). New species of Dicyemennea (Phylum: Dicyemida) in deep-water Graneledone (Mollusca: Cephalopoda: Octopoda) from the Antarctic. Journal of Parasitology, 88, 330-336.
Furuya, H. and Tsuneki, K. (2005). A new species of dicyemid mesozoan (Dicyemida: Dicyemidae) from Sepioteuthis lessoniana (Mollusca: Cephalopoda), with notes on Dicyema orientale. Species Diversity, 10, 45-62.
Furuya, H., Damian, R.T. and Hochberg, F.G. (2002b). Dicyema shorti n. sp (Phylum Dicyemida) from Octopus burryi (Mollusca: Cephalopoda: Octopodidae) in the Gulf of Mexico. Journal of Parasitology, 88, 325-329.
Furuya, H., Hochberg, F.G. and Short, R.B. (2002a). Dicyemennea canadensis n. sp (phylum dicyemida) from Bathypolypus arcticus (Mollusca: Cephalopoda: Octopoda). Journal of Parasitology, 88, 119-123.
Furuya, H., Ota, M., Kimura, R. and Tsuneki, K. (2002c). The kidneys of cephalopods: A unique habitat for dicyemids and chromidinids. Zoological Science (Tokyo), 19, 1423-1423.
Furuya, H., Tsuneki, K. & Koshida, Y. (1994). The development of the vermiform embryos of 2 mesozoans, Dicyema acuticephalum and Dicyema japonicum. Zoological Science, 11, 235-246.
Furuya, H., Tsuneki, K. and Koshida, Y. (1992). 2 new species of the genus Dicyema (Mesozoa) from octopuses of japan with notes on D. misakiense and D. acuticephalum. Zoological Science, 9, 423-437.
Furuya, H., Tsuneki, K. and Koshida, Y. (1993). The development of the hermaphroditic gonad in 4 species of dicyemid mesozoans. Zoological Science, 10, 455-466.
Gaevskaya, A. V. and Nigmatullin, C. M. (1977). Distribution of the metacercariae of didymozoid trematodes among Atlantic squids of the family Ommastrephidae. (In Russian). In All Union Scientific Conference on the Utilization of Commercial Invertebrates for Food, Fodder, and Technological Purposes, Odessa. (Abstract). pp. 20-22.
Gaevskaya, A.V. (1974). On the level of infection of Atlantic squids (Cephalopoda: Ommastrephidae) by larvae of the nematode genus Anisakis. (In Russian). Pap. Inf. Cent. Res. Inst. Tech. Econ. Inf. Fish. Ref. Inf. Prom. Ikhtiol. (Fish. Ichthyol. Ser.), 1 (Abstract), 5.
Gaevskaya, A.V. (1976). On the helminthofauna of the Atlantic squid Ommastrephes banrami LeSueur. (In Russian). Biol Fish. Res Atlantic Ocean, AtlanNIRO Works, 69, 89-96.
Gaevskaya, A.V. (1977a). Helminthofauna of the Atlantic squid Sthenoteuthis pteropus (Steenstrup). (In Russian). Sci. Rep. Higher School, Biol. Sci., 8, 47-52.
Gaevskaya, A.V. (1977b). Features of the trematodofauna of cephalopod molluscs. (In Russian). In Materials of the Scientific Conferences of the All-Union Helminthological Society, Vol. 29. Trematoda and Trematozoa. Moscow. pp. 12-17.
Gaevskaya, A.V. (1978). Several cases of accidental hyperparasitism in the cestodes. (In Russian). Zool. Zh, 57, 1262-1263.
Gaevskaya, A.V. and Nigmatullin, C.M. (1974). The ecological relationships of the squid Ommastrephes bartrami in the South Atlantic. (In Russian). Pap. Inf. Cent. Res. Inst. Tech. Econ. Inf. Fish. Ref. Inf Prom. Ikhtiol. (Fish. Ichthyol. Ser.), 1 (Abstract), 6.
Gaevskaya, A.V. and Nigmatullin, C.M. (1975). The helminthofauna of Atlantic squids of the Family Ommastrephidae (Cephalopoda: Oegopsida) in relation to features of their ecology. (In Russian). In Molluscs: Their Systematics, Evolution, and Role in Nature. V Malacol. Congr. Izdvo, Nauka, Leningrad. (Abstract). pp. 168-171.
Gaevskaya, A.V. and Nigmatullin, C.M. (1976a). Host-parasite relationships of the flying squid (Sthenoteuthis pteropus St.) in the tropical Atlantic. (In Russian). In Questions of Marine Parasitology. 2nd All-Union Symposium on Marine Parasitology, Kaliningrad. (Abstract). pp. 16-17.
Gaevskaya, A.V. and Nigmatullin, C.M. (1976b). Biotic relationships of Ommastrephes bartrami (Cephalopoda: Ommastrephidae) in the northern and southern parts of the Atlantic Ocean. (In Russian). Zool. Zh., 55, 1800-1810.
Gaevskaya, A.V. and Nigmatullin, C.M. (1978). The helminth fauna of Atlantic squids of the Family Ommastrephidae (Cephalopoda: Oegopsida). Malac. Rev., 11 (Abstract), 134-135.
Gaevskaya, A.V. and Nigmatullin, C.M. (1981). Several ecological aspects of the parasitic relationships of the flying squid (Sthenoteuthis pteropus [Steenstrup, 1855]). (In Russian). Biol. Nauki (Mosk.), 1, 52-57.
Gaevskaya, A.V. and Nigmatullin, C.M. (1983). Ecological aspects of age variability of the helminthofauna of squids of the family Ommastrephidae. (In Russian). In Conference on the Biological Bases of the Control of Helminths of Animals and Plants. Abstracts of Reports. Moscow. pp. 19-21.
Gaevskaya, A.V., Nigmatullin, C.M. and Shukhgalter, O.A. (1982). Materials for the study of the helminthofauna of the squid (Dosidicus gigas) of the Eastern Pacific Ocean. (In Russian). In Problems in the Rational Utilization of Commercial Invertebrates, Abstracts of Reports of the 3rd All USSR Conference. Kaliningrad. pp. 224-225.
Gaevskaya, A.V., Nigmatullin, C.M. and Shukhgalter, O.A. (1983). The helminthofauna of three dominant squid species of the family Ommastrephidae from the southeastern Pacific and general remarks on its formation within the family. (In Russian). In Y. I. Starabogatov and K. N. Nesis (Eds), Taxonomy and Ecology of Cephalopoda. Scientific Papers, Leningrad. (Abstract). pp. 132-134.
Gaevskaya, A.V., Nigmatullin, C.M. and Shukhgalter, O.A. (1986a). Comparative ecological characteristics of the parasitofauna of common species of squid of the family Ommastrephidae in the southwestern Atlantic. (In Russian). In Abstracts of Proceedings of the 4th All-Union Conference on Commercial Invertebrates, Sevastopol. pp. 337-338.
Gaevskaya, A.V., Nigmatullin, C.M. and Shukhgalter, O.A. (1986b). The role of oceanic squid of the family Ommastrephidae in the life cycle of nematodes of the genus Porrocaecum. (In Russian). In Parasites and Diseases of Aquatic Invertebrates, Abstracts of the Proceedings of the 6th All-Union Symposium, Moscow. pp. 28-29.
Gaevskaya, A.V., Nigmatullin, C.M. and Shukhgalter, O.A. (1987). Geographical variability of the ontogenic dynamics of helminth infestation in the squid Dosidicus gigas in the central eastern Pacific. (In Russian). In Parasitology and Pathology of Marine Organisms. Abstracts of Proceedings of the 4th All-Union Symposium, Kaliningrad. pp. 23-25.
Gestal C., Abollo E., Arias C. and Pascual S. (1998). S.E.M study of the plerocercoid larval Phyllobothrium sp. (Tetraphyllidea, Phyllobothriidae) and Nybelinia lingualis (Trypanothyncha, Tentaculariidae), cestode parasite in Octopus vulgaris (Mollusca, Cephalopoda) off Vigo estuary. Iberus, 16, 125-132.
Gestal, C. and Pascual, S. (2002) Comparative x-ray microanalysis of the sporocyst wall of Aggregata octopiana and Aggregata eberthi (Protista: Apicomplexa). European Journal of Protistology, 38, 209-211.
Gestal, C., Abollo, E. and Pascual, S. (2002a) Observations on associated histopathology with Aggregata octopiana infection (Protista: Apicomplexa) in Octopus vulgaris. Diseases of Aquatic Organisms, 50, 45-49.
Gestal, C., Abollo, E., Arias, C. and Pascual, S. (1997). Dicyema typus van Beneden, 1876 (Dicyema: Dicyemidae), a “kidney” mesozoan parasite of Octopus vulgaris Cuvier, 1797 (Mollusca: Cephalopoda) from NW Spain. Research and Reviews in Parasitology, 57(2), 85-87.
Gestal, C., Abollo, E., Arias, C. and Pascual, S. (1999c). Larval nematodes (Spiruroidea: Cystidicolidae) in Octopus vulgaris (Mollusca: Cephalopoda: Octopodidae) from the Northeastern Atlantic Ocean. Journal of Parasitology, 85(3), 508-511.
Gestal, C., Belcari, P., Abollo, E. and Pascual, S. (1999b). Parasites of cephalopods in the northern Tyrrhenian Sea (western Mediterranean: New host records and host specificity. Scientia Marina, 63, 39–43.
Gestal, C., de la Cadena, M.P. and Pascual, S. (2002b) Malabsorption syndrome observed in the common octopus Octopus vulgaris infected with Aggregata octopiana (Protista : Apicomplexa). Diseases of Aquatic Organisms, 51, 61-65.
Gestal, C., Guerra, A. and Pascual, S. (2007) Aggregata octopiana (Protista: Apicomplexa): a dangerous pathogen during commercial Octopus vulgaris ongrowing. Ices Journal of Marine Science, 64, 1743-1748.
Gestal, C., Guerra, A., Abollo, E. and Pascual, S. (2000). Aggregata sagittata n. sp. (Apicomplexa: Aggregatidae), a coccidian parasite from the European flying squid Todarodes sagittatus (Mollusca: Cephalopoda). Syst. Parasitol., 47, 203–206.
Gestal, C., Guerra, A., Pascual, S. and Azevedo, C. (2002c). On the life cycle of Aggregata eberthi and observations on Aggregata octopiana (Apicomplexa, Aggregatidae) from Galicia (NE Atlantic). European Journal of Protistology, 37, 427-435.
Gestal, C., Nigmatullin, Ch. M., Hochberg, F.G., Guerra, A. and Pascual, S. (2005). Aggregata andresi n. sp. (Apicomplexa: Aggregatidae) from the ommastrephid squid Martialia hyadesi in the SWAtlantic Ocean and some general remarks on Aggregata spp. in cephalopod hosts. Syst. Parasitol., 60, 65-73.
Gestal, C., Pascual, S. and Hochberg, F.G. (2010). Aggregata bathytherma sp.nov. (Apicomplexa: Aggregatidae), a new coccidian parasite associated with a deep-sea hydrothermal vent octopus. Dis. Aquat. Org., 91, 237-242.
Gestal, C., Pascual, S., Corral, L. and Azevedo, C., (1999a). Ultraestructural aspects of the sporogony of Aggregata octopiana (Apicomplexa, Aggregatidae), a coccidian parasite of Octopus vulgaris (Mollusca, Cephalopoda) from NE Atlantic Coast. Eur. J. Protistol., 35, 417-425.
Gestal, C., Serra, C., Guerra, A. and Pascual, S. (2002d). Scratching the sporocyst surface: characterisation of European Aggregata species by atomic force microscopy. Parasitology Research, 88, 242-246.
Gibson, D. and Jones, J.B. (1993). Fed up with parasites? A method for estimating asymptotic growth in fish populations. Marine Biology, 117, 495–500.
Gonder, R.V. (1905). Bcitrӓgc zur Kenntnis der Kernverhӑltnisse bei den in Cephalopoden schmarotzenden Infusorien. Arch. Protistenk. 5, 240-262.
González, A. F., Pascual, S., Gestal C., Abollo, E. and Guerra, A. (2003). What makes a cephalopod a suitable host for a parasite? The case of Galician waters. Fisheries Research, 60 (1), 177-183.
Goto, Y., Tamura, A., Ishikawa, O., Miyachi, Y., Ishii, T. and Akao, N. (1998). Creeping eruption caused by a larva of the suborder Spirurina type X. British Journal of Dermatology, 139, 315-318.
Gotto, R.V. (1962). Egg number and ecology in commensal and parasitic copepods. Ann Mag. Nat. Hist., 5, 97-107.
Graeffe, E. (1902). Übersicht der Fauna des Golfes von Triest nebst Notizen üiber Vorkommen, Lebensweise, Erscheinungs- und Laichzeil der einzelnen Arlen. Arb. zool. Inst. Univ. Wien, 13, 33-80.
Gros, G. (1847). De la generation spontanee ou primitive en general et en particulier des helminthes. Bull. Soc. Imp. Nat., Moscou, 20, 517-540.
Guiart, J. (1933). Contribution à l'étude des cestodes des calamars. Avec description d'une èspece nouvelle Diplobothrium pruvoti. Archs Zool. expo gén., 75, 465-73.
Hanlon, R.T. and Forsythe, J.W. (1990). Diseases of Mollusca Cephalopoda - Diseases caused by microorganisms. Kinne, O. (Ed.). Diseases of Marine Animals, Vol. III. Introduction, Cephalopoda, Annelida, Crustacea, Chaetognatha, Echinodermata, Urochordata. Xv+696p. Biologische Anstalt Helgoland: Hamburg, Germany. Illus, 23-46.
Hanlon, R.T., Forsythe, J.W., Cooper, K.M., Dinuzzo, A.R., Folse, D.S. and Kelly, M.T. (1984). Fatal penetrating skin ulcers in laboratory-reared octopuses. Journal of Invertebrate Pathology, 44(1), 67-83.
Hanlon, R.T., Yang, W.T., Turk, P.E., Lee, P.G. and Hixon, R.F. (1989). Laboratory culture and estimated life span of the Eastern Atlantic squid Loligo forbesi Steenstrup 1856 Mollusca Cephalopoda. Aquaculture and Fisheries Management, 20(1), 15-34.
Hara, I. (1969). Larval Anisakis found in marine fishes collected in coastal waters of Sanin Province. (In Japanese). Nippon Eiseikensag. Kaishi (Jap. J. Med. Tech.), 18, 825-827.
Harant, H. and Jecklin, L. (1933). Polychaeten als Parasiten der Laichgallerten von Loligo. Revue suisse Zool., 40, 635-636.
Harger, O. (1878). Report on the marine isopods of New England and adjacent waters. Rep. U.S. Commnr Fish., 6, 297-462.
Hartman, O. (1947). Polychaetous annelids. Part VII. Capitellidae. A. Hancock Pacif. Expds., 10, 391-481.
Hartman, O. (1961). Polychaetous annelids from California. A. Hancock Pacif. Expds., 25, 1-226.
Hartmann, M. (1906). Untersuchungen über den Generationswechsel der Dicyemiden. Mém. Acad. r Belg. Cl. Sci 4° (Sér. II), 1, 1-128.
Hartmann, M. (1939). Gibt es Heterocyemiden? Z. wiss. Zool., 152, 83-88.
Hartwich, G. and Kilias, I. (1992). Die typen der Cercomeromorphae (Plathelminthes) des Zoologischen Museums in Berlin. Mitt. Zool. Mus. Berl., 68(2), 209-248.
Haven, N. (1972). The ecology and behavior of Nautilus pompilius in the Philippines. Veliger, 15, 75-80.
Heller, G. (1969). Elektronenmikroskopische Untersuchungen an Aggregata eberthi aus dem Spiraldarm von Sepia officinalis (Sporozoa, Coccidia). I. Die Feinstrukturen der Merozoiten, Makrogameten und Sporen. Z. ParasilKde, 33, 44-64.
Heller, G. (1970a). Elektronenmikroskopische Untersuchungen an Aggregata eberthi aus dem Spiraldarm von Sepia officinalis (Sporozoa, Coccidia). II. Die Entwicklung der Mikrogameten. Z. ParasilKde, 33, 183-193.
Heller, G. (1970b). Die Feinstrukturen des peripherischen Zellbereiches und ihre mögliche Bedeutung für die Nahrungsaufnahme bei den Makrogamonten von Aggregata eberthi (Sporozoa, Coccidia). Z. ParasilKde, 34, 251-257.
Heukelem, W. F. van (1983). Octopus cyanea. In P. R. Boyle (Ed.), Cephalopod Life Cycles. Vol. 1. Species Accounts. Academic Press, London. pp. 267-276.
Hirabayashi, H., Kosugi, K., Kikuchi, S. and Hayashi, S. (1971). On the relationship between the stomach contents of Sagami Bay fishes and Anisakis larvae infection. Results of investigations up to 1970. (In Japanese). Jap. J. Parasit., 20 (Suppl.), 15.
Hiraoki, M. and Hirayama, A. (1974). Methods of checking the invasion rate of food products, statistical data on the infection rate of fishes and squids in the Tokyo Fish Market. (In Japanese). Jap. Res. Fisheries, 10, 86-97.
Ho J. and Kim I.H. (2001). New species of Doridicola (Copepoda, Rhynchomolgidae) from Thailand, with a cladistic analysis of the genus. Journal of Crustacean Biology, 21, 78-89.
Ho, J.S. (1979). Note on Anchicaligus nautili (Willey, 1896). Chambered Nautilus Newsl., 18,2.
Ho, J.S. (1980). Anchicaligus nautili (Willey), a caligid copepod parasitic on Nautilus in Palau, with discussion of Caligulina Heegaard, 1972. Pubs Seto mar. biol. Lab., 25, 157-165.
Ho, J.S. (1983). Metaxymolgus longicauda (Claus), a copepod associated with the cuttlefish, Sepia officinalis L. J. mar. biol. Ass. U.K., 63,199-203.
Hochberg, F.G. (1971). Some Aspects of the Biology of Cephalopod Kidney Parasites. Ph.D. Dissertation, Univ. Calif., Santa Barbara.
Hochberg, F.G. (1982). The kidneys of cephalopods - a unique habitat for parasites. Malacologia, 23(1), 121-134.
Hochberg, F.G. (1987). Phylum Dicyemida. In E. N. Kozloff (Ed.), Marine Invertebrates of Pacific Northwest. University of Washington Press. Seattle. pp. 82-83.
Hochberg, F.G. (1990). Diseases of Mollusca Cephalopoda - Diseases caused by Protistans and Metazoans. Kinne, O. (Ed.). Diseases of Marine Animals, Vol. III. Introduction, Cephalopoda, Annelida, Crustacea, Chaetognatha, Echinodermata, Urochordata. Xv+696p. Biologische Anstalt Helgoland: Hamburg, Germany.
Hochberg, F.G. and Fields, W.G. (1980). Cephalopoda: the squids and octopuses. In R. H. Morris, D. P. Abbott and E. C. Haderlie (Eds.), Intertidal Invertebrates of California. Stanford University Press, Stanford. pp. 429-444.
Hochberg, F.G. and Short, R.B. (1970). Dicyemennea littlei sp. n. and Dicyema benthoctopi sp. n.: dicyemid Mesozoa from Benthoctopus magellanicus, Trans. Am. microsc. Soc 89, 216-224.
Hochberg, F.G. and Short, R.B. (1983). Dicyemennea discocephala sp. n. (Mesozoa: Dicyemidae) in a finned octopod from the Antarctic. J. Parasit. 69, 963-966.
Hoffman, E.G. (1965). Mesozoa of the sepiolid, Rossia pacifica (Berry). J. Parasit., 51, 313-320.
Honda, T., Tsubouchi, H. and Noziri, H. (1967). On the investigations of Anisakis larvae in marine fishes at Nagoya City. (In Japanese). Nagoya-Eisei-Kenkyusho-Houkoku, 14, 79-81.
Humes, A.G, (1957). Octopicola superba n. g. n. sp. copépode cyclopoide parasite d'un Octopus de la Méditerranée, Vie Milieu, 8, 1-8.
Humes, A.G. & Voight, J.R. (1997) Cholidya polypi (Copepoda: Harpacticoida: Tisbidae), a parasite of deep-sea octopuses in the North Atlantic and northeastern Pacific. Ophelia, 46, 65-81.
Humes, A.G. (1963). Ocropicola stocki n. sp. (Copepoda, Cyclopoida) associated with an Octopus in Madagascar. Crustaceana. 5, 271-280.
Humes, A.G. (1974). Octopicola regalis, n. sp. (Copepoda, Cyclopoida. Lichomolgidae) associated with Octopus cyaneus from New Caledonia and Eniwetok Atoll. Bull mar. Sci., 24, 76-85.
Humes, A.G. and Stock, J.H. (1983). Redefinition of the genus Doridicola Leydig, 1853, synonymy of Metaxymolgus Humes & Stock, 1972. and establishment of a new genus Critomolgus (Copepoda, Poecilostomatoida, Lichomolgidae). Bull. zool. Mus. Univ. Amsterdam, 9, 93-96.
Humes, A.G. and Stock. J.H. (1973). A revision of the family Lichomolgidae Kossman, 1877, cyclopoid copepods mainly associated with marine invertebrates. Smithson. contr. Zool., 127, 1-368.
Ibáñez, C.M., Pardo-Gandarillas, M.C. and George-Nascimento, M. (2005). Microhabitat use by the protozoan parasite Aggregata patagonica Sardella, Re & Timi, 2000 (Apicomplexa: Aggregatidae) in his definitive host Enteroctopus megalocyathus (Gould, 1852) (Cephalopoda : Octopodidae) in southern Chile. Revista Chilena De Historia Natural, 78, 441-450.
Ichihara, A., Machida, M., Koga, T. and Abe, T. (1968). Investigation for the presence of Anisakis of marine fishes and others. (In Japanese). Jap. J. Parasit., 17 (Suppl.), 582-583.
Izawa, K. (1976). Two semi-parasitic copepods of marine invertebrates from Japan (Cyclopoida: Lichomolgidae). Publs Seto mar. biol. Lab., 23, 89-98.
Jacquemet, M. (1903). Sur la Systématique des Coccidies des Céphalopodes. Arch. Protistenk., 2, 190-194.
Jepps, M.W. (1931). Appendix: On a parasitic ciliate from Spirula. Danish Dana Expeditions, 8, 35-36.
Joyeux, C. and Dollfus, R.P. (1931). Sur quelques Cestodes de la collection du Musee de Munich. Zool Jb., 1931, 1-10.
Kagei, N. (1969). Life history of genus Anisakis nematodes. (In Japanese). Saishin Igaku, 24, 389-400.
Kagei, N., Sakaguchi, Y., Katamine. D. and Ikeda, Y. (1970b). Studies on anisakid Nematoda (Anisakinae). II. Contracaecum sp. (type V of Yamaguti) found in marine fishes (Appendix: list and main features of the larvae of Contracaecum spp. recorded from marine fishes and squids caught off Japan and its offshore islands). (In Japanese). Bull. Inst. Publ. Hlth Jap., 19, 243-251.
Kalavati, C. and Narasimhamurti, C.C. (1977). Steinhausia spraguei new-species a microsporidian parasite of the excretory cells found in the fluid from renal appendages Sepia elliptica. Rivista di Parassitologia, 38(2-3), 271-276.
Kalavati, C. and Narasimhamurti, C.C. (1980). A new dicyemid mesozoan, Dodecadicyema loligoi n gen., n. sp. from the renal appendages of Loligo sp. Proc Indian Acad. Sci. (Anim. Sci.). 89, 287-292.
Kalavati, C., Narasimhamurti, C.C. and Suseela. T. (1978). A new species of Dicyemennea. D. coromadelensis n. sp. from Sepia elliptica Hoyle. Proc. Indian Acad. Sci. (Anim. Sci.), 878, 161-167.
Kalavati, C., Narasimhamurti. C.C. and Suseela, T. (1984). Four new species of mesozoan parasites (Mesozoa: Dicyemidae) from cephalopods of Bay of Bengal. Proc. Indian Acad. Sci. (Anim. Sci.), 93, 639-654.
Katayama, T., Wada, H., Furuya, H., Satoh, N. and Yamamoto, M. (1995) Phylogenetic position of the dicyemid mesozoa inferred from 18S rDNA sequences. Biological Bulletin, 189, 81-90.
Kato, K., Kagei, N., Rikitake, R., Mizutani, H. and Kitamura, T. (1993) Parasitological survey of spirurid larvae from firefly squids, Watasenia scintillans (Berry, 1911), marketed at Tokyo Metropolitan wholesale market, Tokyo, Japan. Japanese Journal of Parasitology, 42, 511-514.
Kato, T, Uminuma, M., Ito, K. and Miura, K. (1968). On Anisakinae from the marine fishes at the Tokyo Central Fish Market. (In Japanese). Shokukin-Eisei-Kenkyu, 18, 31-41.
Kikuchi, S., Kosugi, K., Hirabayashi, K. and Hayashi, S. (1969). Experimental studies on the degree of pathogenicity to dog, rabbit and human of the larvae of Anisakis type I from mackerels and the larvae of species of Contracaecum from a squid. (In Japanese). Jap. J. Parasit., 18, 354-355.
Kikuchi, S., Kosugi, K., Hirabayashi, K. and Hayashi, S. (1972). On the development of the larvae of Contracaecum sp. (A-type) in the intermediate host, Todarodes pacificus. (In Japanese). Jap. J. Parasit., 21, 5-6.
Kobayashi, A., Koyama, T, Kumada, M.. Komiya, Y., Oshima, T, Ishii, T and Machida, M. (1966). A survey of marine fishes and squids for the presence of Anisakinae larvae. (In Japanese). Jap. J. Parasit., 15, 348-349.
Koga, A., Ichihara, A., Machida. M. and Abe. M. (1968). Survey of anisakid nematodes occurring in fishes. (In Japanese). Pamph. 1968, 1-11.
Kölliker, A. von (1849b). Über Dicyema paradoxum, den Schmarotzer der Venenanhӓnge der Cephalopoden. Ber. König. Zool. Anst. Wiirzburg, 2, 59-66.
Kopečná, J., Jirků, M., Oborník, M., Tokarev, Y.S., Lukeš, J. and Modrý, D. (2006) Phylogenetic analysis of coccidian parasites from invertebrates: Search for missing links. Protist, 157, 173-183.
Koshida, Y., Horiuchi, S., Tajika. K. and Raj, U. (1986). Detection of dicyemid mesozoans in Nautilus pompilius and in Octopus vulgaris from Fiji. Zool. Sci, Tokyo, 3 (Abstract). 1108.
Kosugi, K., Kikuchi, S., Hirabayashi, H. and Hayashi, S. (1970). Seasonal occurrence of the larvae of Anisakis and related nematodes in the fishes from Sagami Bay, the result of two years observation, 1968 to 1969. (In Japanese). Jap. J. Parasit., 19, 106-107.
Koyama, T., Kobayashi, A., Kumada, M., Komiya, Y., Oshima, T., Kagei, N., Ishii, T. and Machida, M. (1969). Morphological and taxonomical studies on Anisakidae larvae found in marine fishes and squids. (In Japanese; Engl. summary). Jap. J. Parasit., 18, 466-487.
Kurochkin, Y.V. (1972). On the parasitofauna of the Pacific Squid, Todarodes pacificus Steenstrup. (In Russian). In 1st All-Union Symposium on Diseases and Parasites of Aquatic Invertebrates, Abstracts of the Symposium. L'vov University Press, L'vov. pp. 53-54.
Kurochkin, Y.V. and Kazachenko, V.N. (1975). On cases of attachment of marine, parasitic caligids and argulids to the skin of humans while immersed in water. (In Russian). lzv. tikhookean. nauchno-issled. Inst. ryb Khoz. Okeanogr., 98, 257-258.
Kurochkin, Y.V. and Solov’eva. G.F. (1982). Data on the rate of infection by helminths of Bartram's Squid (Ommaslrephes bartrami) in the Northwestern Pacific Ocean. (In Russian). In Problems in the Rational Utilization of Commercial Invertebrates. Abstracts of Reports of 3rd All USSR Conference, Kaliningrad. pp. 224-225.
Kuwabata, H., Takakuwa, M., Shioda, T., Atsumi, M., Shimakawa, T. and Kobayashi, K. (1968). Investigations for the presence of Anisakis larvae at Mie Prefecture. (In Japanese). Shokuhin-Eisei-Kenkyu, 18, 863-868.
Labbe, A. (1895). Sur le noyau et la division nucléaire chez les Benedenia. C. r. hebd. Séanc. Acad. Sci., Paris, 120, 381-383.
Labbe, A. (1896). Recherches zoologiques, cytologiques, et biologiques sur les Coccidies. Archs Zool. expo gen., 4, 517-654.
Labbe, A. (1899). Sporozoa. In O. Bütschli (Ed.), Das Tierreich, Lief. 5. Protozoa. R. Friedlander und Sohn, Berlin. pp. 1-180.
Lameere, A. (1916b). Contributions à la connaissance des Dicyémides. Première partie. Bull. scient. Fr. Belg., 50, 1-35.
Lameere, A. (1918b). Les Dicyémides. C. r. hebd. Seanc. Acad. Sci., Paris, 167, 1058-1062.
Lameere, A. (1919). Contributions à la connaissance des Dicyémides. Troisième partie. Bull. biol. Fr. Belg., 53, 234-275.
Landers, S. C. (2010) The fine structure of the tropho-tomont of the parasitic apostome Chromidina (Ciliophora, Apostomatida). Protistol 6(4), 271–279
Laubier, L. (1966). Le Coralligène des Albérs. Monographie biocenotique. Ann. Inst. océanogr., Monaco, (new ser), 43, 137-316.
Lee, J. Y., Kim, J. W., & Park, G. M. (2016). Plerocercoids of Nybelinia surmenicola (Cestoda: Tentacularidae) in Squids, Todarodes pacificus, from East Sea, the Republic of Korea. The Korean journal of parasitology, 54(2), 221.
Léger, L. and Duboscq, O. (1906b). L'évolution d'une Aggregata de la Seiche chez la Portunus depurator Leach. C. r. Séanc. Soc. Biol. 60, 1001-1003.
Léger, L. and Duboscq, O. (1908). L'evolution schizogonique de Aggregata (Eucoccidium) eberthi (Labbé). Arch. Protistenk, 12, 44-108.
Leibovitz, L., Meyers, T.R., Elston, R., and Chanley, P. (1977). Necrotic exfoliative dermatitis of captive squid (Loligo pealei). Journal of Invertebrate Pathology, 30(3): 369-376.
Leidy, J. (1887). Notice of some parasitic worms. Proc. Acad. nat. Sci., Philad., 39, 20-24.
Leidy, J. (1890). Notices of Entozoa. Proc. Acad. nat. Sci., Philad., 42, 410-418.
Licciardo G., Garziano A., Nocera G., Gaglio G., Marino F. and De Vico G. (2005) Contribution to the knowledge of tissue damage due to Aggregata octopiana (Apicomplexa: Aggregatidae) in Octopus vulgaris in the southern Tyrrhenian sea. Ittiopatologia, 2, 193-198.
Linne, C. (1761). Fauna Suecica L. Salvii, Stockholmiae.
Linne, C. (1767). Systema Naturae per Regna tria Naturae, secundum classes, ordines, genera, species, cum characteribus, differentiis, synonymis, locis. (Edit XII). L. Salvii, Stockholmiae. 1. Regnum Animale. pars II, 533-1327.
Linton, E. (1897). Notes on larval cestode parasites of fishes. Proc. U.S. natn. Mus., 19, 787-824.
Linton, E. (1922). A new cestode from the maneater and mackerel sharks. Proc. U.S. natn. Mus., 61, 1-16.
Llewellyn, J. (1975). The biology of an isancistrine (monogean) parasite of the squid Alloteuthis subulata at Plymouth. Parasitology, 71 (Abstract), iii.
Llewellyn, J. (1979). The related biologies of the monogean parasite Isancistrum and its cephalopod host Alloteuthis subulata. Haliolis, 8 (1977) (Abstract), 97-98.
Llewellyn, J. (1984). The biology of Isancistrum subulatae n. sp. a monogenean parasitic on the squid. Alloteuthis subulata, at Plymouth. J mar. biol. Ass. U. K, 64, 285-302.
Llewellyn. J. (1974). The biology of isancistrine monogean parasites of the cephalopod Alloteuthis subulata. Proc. 3rd int Congr Parasit., Munich. 1(Abstract), 328-329.
Lopez-Gonzalez, P.J., Bresciani, J., Huys, R., Gonzalez, A.F., Guerra, A. and Pascual, S. (2000) Description of Genesis vulcanoctopusi gen. et sp nov (Copepoda : Tisbidae) parasitic on a hydrothermal vent octopod and a reinterpretation of the life cycle of cholidyinid harpacticoids. Cahiers De Biologie Marine, 41, 241-253.
Ma, H.W., Jiang, T.J., Quan, F.S., Chen, X.G., Wang, H.D., Zhang, Y.S., Cui, M.S., Zhi, W.Y. and Jiang D.C. (1997). The infection status of anisakid larvae in marine fish and cephalopods from the Bohai Sea, China and their taxonomical consideration. Korean J. Parasitol., 35, 19-24.
MacGinitie, G.E. and MacGinitie, N. (1949). Natural History of Marine Animals McGraw-Hill, New York.
Mayo-Hernandez, E., Barcala, E., Berriatua, E., Garcia-Ayala, A. & Munoz, P. (2013) Aggregata (Protozoa: Apicomplexa) infection in the common octopus Octopus vulgaris from the West Mediterranean Sea: The infection rates and possible effect of faunistic, environmental and ecological factors. Journal of Sea Research, 83, 195-201.
McConnaughey, B.H. (1941). Two new mesozoa from California, Dicyemennea californica and Dicyemennea brevicephala (Dicyemidae). J. Parasit., 27, 63-69.
McConnaughey, B.H. (1949a). Mesozoa of the Family Dicyemidae from California. Univ. Calif. Publs. Zool, 55, 1-34.
McConnaughey, B.H. (1949b). Dicyema sullivani, a new mesozoan from Lower California. J. Parasit. 35, 122-124.
McConnaughey, B.H. (1951). The life cycle of the dicyemid Mesozoa. Univ. Calif. Publs. Zool. 55, 295-336.
McConnaughey, B.H. (1957). Two new Mesozoa from the Pacific Northwest. J. Parasit., 43, 358-361.
McConnaughey, B.H. (1959). Dicyemellnea nouveli, a new Mesozoa from central California. J Parasit., 45, 533-537.
McConnaughey, B.H. (1960). The rhombogen phase of Dicyema sullivani McConnaughey (Mesozoa: Dicyemidae). J. Parasit., 46, 608-610.
McConnaughey, B.H. and Kritzler, H. (1952). Mesozoan parasites of Octopus vulgaris Lam. from Florida. J. Parasit., 38, 59--64.
Mercer, M.C. (1965). Contributions to the biology of the short-finned squid, Illex illecebrosus illecebrosus (LeSueur) in the Newfoundland area. Fish. Res. Bd. Can. Manuscr. Rep. Ser. (Biol.), 834, 1-36.
Mingazzini, P. (1892). Ciclo evolutivo della Benedenia octopiana. Rend. Atti Accad. Lincei, Roma, (Ser. 5), 1, 218-222.
Miyake, T., Ikoma, H., Hoshima, M., Yamane, E., Hasegawa, H. and Arizono, N. (2004). Case of acute ileus caused by a spirurina larva. Pathology International, 54, 730-733.
Mladineo, I. and Bočina, I. (2007). Extraintestinal gamogony of Aggregata octopiana in the reared common octopus (Octopus vulgaris) (Cephalopoda: Octopodidae). J. Invertebr. Pathol., 96, 261–264.
Mladineo, I. and Jozić, M. (2005). Aggregata infection in the common octopus, Octopus vulgaris (Linnaeus, 1758), Cephalopoda: Octopodidae, reared in a flow-through system. Acta Adriat., 46, 193-199.
Monticelli, F.S. (1888). Contribuzioni allo studio della fauna elmintologica del Golfo di Napoli, 1. Ricerche sulle Scolex polymorphus Rud. Mitt. zool. stn Neapel, 8, 85-152.
Monticelli, F.S. (1892). Notizie su di alcuni specie di Taenia. Boll. Soc. Nat. Napoli, 6, 151-174.
Morita, M., Nakamura, H., Urade, M. and Hirosawa, H. (1995) Clinical study of ileus like symptom due to eating of raw firefly squid, Watasenia scintillans. Nihon Shokakibyo Gakkai zasshi = The Japanese journal of gastro-enterology, 92, 26-31.
Moroff, T. (1906). Bemerkungen über den Kern der Aggregata Frenzel. Zool. Anz., 31,72.
Moroff, T. (1908). Die bei den Cephalopoden vorkommenden Aggregataarten als Grundlage einer kritischen Studie über die Physiologie des Zellkernes. Arch. Protistenk., 11, 1-224.
Muñoz, G., Rodriguez, S., Guerra, R. and Guisado, C. (2013). First record in Chile of dicyemids in the pygmean octopus Robsonella fontaniana (Cephalopoda: Octopodidae). Revista De Biologia Marina Y Oceanografia, 48, 647-651.
Nagasawa, K. and Nakata, J. (1984). Parasite fauna of oceanic squids from the northern North Pacific (Preliminary report). (Appendix: Bibliography of parasites of squids of Japan). (In Japanese). Cont. Fish. Res. Japan Sea Block, 2, 83-89.
Naidenova, N.N. (1978). Some data on the helminthofauna of intraspecific groups of the flying squid Ommastrephes pteropus. (In Russian). In 1st All-Union Congress of Parasitocoenologists, Poltava, Abstracts of Papers. Part 3. Nauka Dumka, Kiev. pp. 103-105.
Naidenova, N.N. and Zuev, G.V. (1978b). On the helminthofauna of the flying squid Sthenoteuthis pteropus (Steenstrup) in the eastern-central Atlantic. (In Russian). Biol. Morya, Kiev, 45, 55-64.
Naidenova, N.N. and Zuev. G.V. (1978a). Peculiarities of the parasitofauna of cephalopods. (In Russian). In Mollusks and their Role in Ecosystems. Communications of the 3rd Meeting of Investigations of Mollusks, Leningrad. (Abstract), pp. 90-91.
Naidenova, N.N., Nigmatullin, C.M. and Gaevskaya, A.V, (1981). The helminthofauna and parasite-host relationships of the squid Sthenoteuthis oualaniensis in the Indian Ocean and Red Sea. (In Russian). In Symposium on Parasitology and Pathology of Marine Organisms, Abstracts of Communications, Leningrad. pp. 69-74.
Naidenova, N.N., Nigmatullin, C.M. and Gaevskaya, A.V. (1985). The helminth fauna and host-parasite relations of squids Sthenoteuthis oualaniensis (Lesson) (Cephalopoda, Ommastrephidae) in the Indian Ocean and the Red Sea. In W. J. Hargis (Ed.), Parasitology and Pathology of Marine Organisms of the World Ocean. NOAA Tech. Rep. NMFS, 25, 113-116.
Narasimhamurti, C.C. (1979). The eimeriid Aggregata kudoi n. sp. from Sepia elliptica. Angew. Parasit.. 20, 154-158.
Nesis, K.N. (1967). The biology and fishery of the Atlantic squid (Illex illecebrosus). (In Russian), Sb, nauchno-tekh Inf. Dos. ryb. Promysh. VINRO, 6,3-13.
Nesis, K.N. and Nigmatullin, Ch.M. (1979), Distribution and biology of the genera Ornithoteuthis Okada, 1927 and Hyaloteuthis Gray, 1849 (Cephalopoda, Oegopsida). (In Russian). Byull. mask. Obshch Ispýt. Prir., Biol. Div. 84, 50-63.
Nigmatullin, Ch.M. (1989) Las species de calamar mas abundantes del Atlantico sudoeste y synopsis sobre la ecologia del calamar (Illex argentinus). Frente Maritimo, 5A, 71-78.
Nigmatullin, Ch.M. and Shukgalter, O.A. (1990). Helmintofauna y aspectos ecologicos de las relaciones parasitarias del calamar (Illex argentinus) en el Atlantico Sudoccidental. Frente Maritimo, 7, 57–68.
Nigmatullin, Ch.M., Shchetinnikov, A.S. and Shukhgalter, O.A. (2009). On feeding and helminth fauna of neon flying squid Ommastrephes bartramii (Lesueur, 1821) (Cephalopoda: Ommastrephidae) in the southeastern Pacific. Revista de Biologia Marina y Oceanografia, 44(1), 227-235.
Nishimura, T., Okumura, T., Morishita, Y. and lnamoto. T. (1966). Studies on Anisakis-type worm, V. On the experimental infection of rats with Anisakis larvae isolated from various marine fishes, (In Japanese). Jap. J. Parasit., 15, 350.
Norris, D.E, and Overstreet, R.M. (1976). The public health implications of larval Thynnascaris nematodes from shellfish. J. Milk Fd Technol., 39, 47-54.
Noto, T., Yazaki, K. and Endoh, H. (2003). Developmentally regulated extrachromosomal circular DNA formation in the mesozoan Dicyema japonicum. Chromosoma, 111, 359-368.
Nouvel, H. (1932a), Un Dicyémide nouveau de poulpe, Dicyemennea lameerei n. sp. Bull Soc. zool. Fr, 57, 217-223.
Nouvel, H. (1932b). Les Dicyémides d'Octopus vulgaris Lk. de la Meditérranée. Bull. Inst. océnog., Monaco, 559, 1-3.
Nouvel, H. (1933). Recherches sur la cytologie, la physiologie et la biologie des Dicyémides. Ann. Inst. Océanogr. Monaco, New Ser., 13, 165-255.
Nouvel, H. (1934). Observations sur les Dicyemides provenant d'un poulpe de Mauritanie. Description de deux especes nouvelles. Bull. Soc. zool Fr, 59, 176-186.
Nouvel, H. (1935a). Dicyema schulzianum (Ed. van Ben.). Description et étude cytologique. Bull. Inst. océanog. Monaco. 664, 1-11.
Nouvel, H. (1935b). Le nématogène fondateur de Dicyemennea eledones Whit. et sa larve. C. r. hebd. Séanc. Acad. Sci, Paris. 201, 1507-1509.
Nouvel, H. (1937). Recherches sur les nématogènes fondateurs des Dicyemides. Bull. Biol. Fr. Belg.,71, 374-392.
Nouvel, H. (1938a). Sur une anomalie observée chez un Dicyémide du genre Dicyema. Bull. Inst. océanog. Monaco, 35 (No. 748), 1-3.
Nouvel, H. (1938b). Note préliminaire sur l'embryologie de Dicyémides du genre Dicyemennea. Bull. Inst. océanog. Monaco, 747, 1-2.
Nouvel, H. (1944). Les Dicyémides des Sepiolidae des côtes françaises. Bull. Inst. océanog. Monaco, 869, 1-12.
Nouvel, H. (1945). Les Dicyemides de quelques Cephalopodes des cotes francaises avec indication de la presence de Chromidine. Bull Inst Oceanog |Monaco, 887, 1-8.
Nouvel, H. (1946). Le veritable Dicyema typus. Bull. Soc Hist. Nat. Toulouse, 81, 168-173.
Nouvel, H. (1947). Les Dicyémides. 1re partie: systematique, generations vermiformes, infusorigene et sexualite. Archs Biol., Paris, 58, 59-219.
Nouvel, H. (1961). Un Dicyémide nouveau, Pleodicyema delamarei n. g., n. sp., parasite du Céphalopode Bathypolypus sponsalis, remarques sur la validité des genres Dicyemodeca Wheeler, Pseudicyema Nouvel and Microcyema v., Bened. Vie Milieu, (Vol. 12), 565-574.
Nouvel, H. and Nakao, J. (1938). Dicyémides du Japon. Bull. Soc. zool. Fr, 63, 72-80.
Ogino, K., Tsuneki, K. and Furuya, H. (2011) Distinction of cell types in Dicyema japonicum (Phylum Dicyemida) by expression patterns of 16 genes. Journal of Parasitology, 97, 596-601.
Okazawa, T., Akao, N., Ohyama, T. and Kondo, K. (1993) Prevalence and habitat of the type X larvae of the suborder Spirurina in squids. Japanese Journal of Parasitology, 42, 356-360.
Okumura, T. (1967). Experimental studies on Anisakiasis. (In Japanese). J. Osaka City Med. Cent., 16, 465-499.
Okutani, T. and Tung, I.H. (1978). Reviews of biology of commercially important squids in Japanese and adjacent waters. I. Symplectoteuthis oualaniensis (Lesson). Veliger, 21, 87-94.
Orihara, M., Nanba. H., Kitayama, H. and Saito, T. (1968). Studies on nematodes of Anisakinae. I. A survey of Alaskan pollocks and squid obtained in the coastal waters near Hokkaido. (In Japanese). Jap. J. Parasit., 17, 262.
Oshima, T. (1972). Anisakis and anisakiasis in Japan and adjacent area. In K. Morishita and Y. Komiya (Eds), Progress of Medical Parasitology in Japan, Vol. 4. Meguro Parasitology Museum, Tokyo. pp. 305-393.
Otto, S.V., Harshbarger, J.C. and Chang, S.C. (1979). Status of selected unicellular eukaryote pathogens, and prevalence and histopathology of inclusions containing obligate prokaryote parasites, in commercial bivalve mollusks from Maryland estuaries. Haliotis, 8,285-295.
Overstreet, R.M. (1983). Metazoan Symbionts of Crustaceans. In D. E. Bliss (Ed.), The Biology of Crustacea, Vol. 6. Pathobiology. Academic Press, New York. pp. 155-250.
Overstreet, R.M. and Hochberg, F.G. (1975). Digenetic trematodes in cephalopods. J. mar. biol. Ass. UK, 55, 893-910.
Palombi, A. (1942). Il cicio biologico di Ptychogonimus megastoma (Rud.). Osservazioni sulla morfologia e fisiologia delle forme larvali e considerazioni filogenetiche. Riv. Parassit., 6, 117-172.
Palombi, A. (1949). I trematodi d'ltalia, Parte I. Trematodi monogenetici. Arch. zool, ital., 34, 203-408.
Pardo-Gandarillas M.C., Lohrmann K.B., George-Nascimento M. and Ibáñez C.M. (2014). Diet and parasites of the jumbo squid Dosidicus gigas in the Humbolt Current System. Molluscan Research, 34, 10-19.
Pardo-Gandarillas, M.C., Lohrmann, K.B., Valdivia, A.L. and Ibáñez, M. (2009). First record of parasites of Dosidicus gigas (d’Orbigny, 1835) (Cephalopoda: Ommastrephidae) from the Humboldt Current system off Chile. Revista de Biologia Marina y Oceanografia, 44(2), 397-408.
Parona, C. (1887). Res ligusticae II. Vermi parassiti in animalia della Liguria. Annali Mus civ. Stor. nat. Giacomo Doria (ser. 2), 4, 483-501.
Parona, C. (1894). L'Elmintologia italiana da' suoi primi tempi all’anno 1890. Atti Univ. Genova, 13, 1-734.
Pascual, S. (2001). Seasonal infection dynamic of tetraphyllidean cestodes in the ommastrephid squids from Galician waters. Iberus, 19(2): 9-13.
Pascual, S., Gestal, C. and Abollo, E. (1997). Effect of Pennella sp. (Copepoda, Pennellidae) on the condition of Illex coindetii and Todaropsis eblanae (Cephalopoda, Ommastrephidae). Bull. Eur. Ass. Fish Pathol., 17(3/4), 91-95.
Pascual, S., Gestal, C., Estévez, J., Rodríguez, H., Soto, M., Abollo, E. and Arias, C. (1996). Parasites in commercially-exploited cephalopods (Mollusca, Cephalopoda) in Spain: an updated perspective. Aquaculture, 142, 1–10.
Pascual, S., González, A., Arias, C. and Guerra, A. (1995). Helminth infection in the short-finned squid Illex coindetii (Cephalopoda: Ommastrephidae) off NW Spain. Diseases of Aquatic Organisms. 23, 71-75.
Pascual, S., Gonzalez, A.F. & Guerra, A. (2005). The recruitment of gill-infesting copepods as a categorical predictor of size-at-age data in squid populations. Ices Journal of Marine Science, 62, 629-633.
Pascual, S., Gonzalez, A.F. and Guerra, A. (2006). Unusual sites of Aggregata octopiana infection in octopus cultured in floating cages. Aquaculture, 254, 21-23.
Pascual, S., Gonzalez, A.F. and Guerra, A. (2010). Coccidiosis during octopus senescence: Preparing for parasite outbreak. Fisheries Research, 106, 160-162.
Pascual, S., Gonzalez, A.F., Arias, C. and Guerra, A. (1999). Larval Anisakis simplex B (Nematoda: Ascaridoidea) of short finned squid (Cephalopoda: Ommastrephidae) in north-west Spain. J. Mar. Biol. Ass. U.K., 79, 65-72.
Pascual, S., Gonzalez, A.F., Gestal, C., Abollo, E. and Guerra, A. (2001). Epidemiology of Pennella sp (Crustacea: Copepoda), in exploited Illex coindetti stock in the NE Atlantic. Scientia Marina, 65, 307-312.
Pascual, S., Vega, M.A., Rocha, F.J. and Guerra, A. (2002). First Report of an Endoparasitic Epicaridean Isopod Infecting Cephalopods. Journal of Wildlife Diseases, 38(2), 473-477.
Penchaszadeh, P.E. (1968). Diciemidos (Mesozoa) en cefalopodos Argentina. Dicyema australis sp. nov. parasito del pulpo Octopus tehuelchus D'Orb. Neotropica, 14, 127-131.
Penchaszadeh, P.E. (1969). Una nueva especie de Dicyemidae (Mesozoa) parasito del pulpo Octopus tehuelchus D'Orb., Dicyema platycephalum sp. nov. Neotropica, 15, 1-6.
Penchaszadeh, P.E. and Christiansen, H.E. (1970). Conocyema marplatensis sp, nov. (Mesozoa. Dicyemidae) parasito del pulpo Octopus tehuelchus D'Orbigny. Neotropica, 16, 119-123.
Penchaszadeh, P.E., Gomez, J.M., Izsak, C. and Rodriguez, R. (1996) First discovery of Dicyemida (Mesozoa) in Caribbean cephalopods. Journal of Molluscan Studies, 62, 397-398.
Perez-Gandaras, G. and Guerra, A. (1978). Nueva cita de Architeuthis (Cephalopoda: Teuthoidea): descripcion y alimentacion. Investigation pesq. 42, 401-414.
Pesta, O. (1909). Beitrӓge zur Kenntnis parasitischer Copepoden. Oenkschr. Akad. Wiss., Math.naturwiss. KI., 84, 257-268.
Petrić, M., Mladineo, I. and Krstulović Šifner, S. (2011). Insight into short-finned squid Illex coindetii (Cephalopoda: Ommastrephidae) feeding ecology: is there a link between helminth parasites and food composition? Journal of Parasitology, 97, 55–62.
Pickford, G.E. and McConnaughey, B.H. (1949). The Octopus bimaculatus problem: a study in sibling species. Bull. Bingham oceanog Coll, 12, 1-66.
Picó-Durán, G., Pulleiro-Potel, L., Abollo, E., Pascual, S., & Muñoz, P. (2016). Molecular identification of Anisakis and Hysterothylacium larvae in commercial cephalopods from the Spanish Mediterranean coast. Veterinary parasitology, 220, 47-53.
Pinchukov, M.A. and Makarova, L.M. (1979). Feeding and helminth fauna of the demersal squid Doryteuthis singhalensis in the western part of the Indian Ocean. (In Russian). In Molluscs, Main Research Results, 6th Meeting on the Investigation of Molluscs. Leningrad. (Abstract). (Translation, 1984, Malacol. Rev, 17, 130).
Pintner, T. (1930). Wenig Bekanntes und Unbekanntes von Rüsselbandwürmer. Suzungsber Akad Wiss. Wien. Math-naturwiss. Kl., Abt. 1. 139, 445-537.
Pippy, J.H.C. and Aldrich. F.A. (1969). Hepatoxylon trichiuri (Holden, 1802) (Cestoda, Trypanorhyncha) from the giant squid Architeuthis dux Steenstrup, 1857 in Newfoundland. Can. J. Zool., 47, 263-264.
Pixell-Goodrich, H.L.M. (1914). The sporogony and systematic position of the Aggregatidae. Q. Jl. microsc. Sci., 60, 159-174.
Poirier, J. (1885). Contribution à l’histoire des trematodes. Archs. Zool. exp. gen. ser 2 3, 465-624.
Polglase, J.L. (1980). A preliminary-report on the Thraustochytrid(s) and Labyrinthulid(s) associated with a pathological condition in the lesser octopus Eledone cirrhosa. Botanica Marina, 23(11): 699-706.
Polglase, J.L., Dix, N.J. and Bullock, A.M. (1984). Infection of skin wounds in the lesser octopus, Eledone cirrhosa, by Cladosporium sphaerospermum. Trans. Br. mycol. Soc., 82, 577-580.
Polonio, A.F. (1860a). Catalogo dei cefalocotilei italiani e alcune osservazioni sul loro sviluppo. Atti Soc. ital. Sci. nat., 2, 217-219.
Polonio, A.F. (1860b). Novae helminthum species nuper observatae. Lotos, 10, 21-23.
Porchet-Henneré, E. and Richard, A. (1969). Structure fine du sporoblaste immature uninucleé d'Aggregata eberthi Labbé (Sporozaire Coccidiomorphe). Comptes Rendus Hebdomadaires des Seances de l’Academie des Sciences Paris, 269, 1681-1683.
Porchet-Henneré, E. and Vivier, E. (1971). Ultrastructure comparée des germes infectieux (sporozoites, mérozoites, schizoites, endozoites, etc.) chez les Sporozoaires. Annls Biol., 10, 77-113.
Poynton, S., Reimschuesse, R. and Stoskopf, M.K. (1992). Aggregata dobelli n.sp. and Aggregata millerorum n.sp. (Apicomplexa: Aggregatidae) from two species of octopus (Mollusca: octopodidae) from the Eastern North Pacific Ocean. J. Protozool., 39, 248-256.
Ré M.E., Barón P.J., Berón J.C., Gosztonyi A.E., Kuba L., Monsalve M.A. and Sardella N.H. (1998). A giant squid Architeuthis sp. (Mollusca, Cephalopoda) stranded on the patagonian shore of Argentina. South African Journal of Marine Science, 20, 109-122.
Rebecq, J. (1965). Considerations sur la place des trematodes dans le zooplancton marin. Annls Fac. Sci. Marseille, 38, 61-84.
Redi, F. (1684). Osservazioni di Francesco Redi academico della Crusca intorno agli animali viventi che si trovano negli animali viventi. Firenze.
Rees, W.J. (1956). Notes on the European species of Eledone with special reference to eggs and larvae. Bull. Br. Mus. nat. Hist., 3, 283-293.
Reimer, L.W. (1974). The position of cephalopods in life cycles of helminths of marine fishes. Proc. 3rd int. Congr. Parasit., Munich 3 (Abstract), 1727-1728.
Reimer, L.W. (1975a). Gonocercella sepiocola spec. nov., ein digener Trematode aus Sepia officinahs L. Wiss. Z. Pӓdagog. Hochsch. 'Liselotte Herrmann' Gustrow, Math. -naturwiss. Fak., 2, 233-237.
Reimer. L.W. (1975b). Cestodenlarven in Wirbellosen der Küste von Madras. Angew. Parasit., 1, 2-16.
Richardson, H. (1905). A monograph on the isopods of North America. United States National Museum Bulletin, 54, 1-727.
Riser, N.W. (1949). Studies on the Tetraphyllidea. Ph.D. Dissertation. Stanford University, Palo Alto.
Riser, N.W. (1956). Observations on the plerocercoid larva of Pelichnibothrium speciosum Monticelli, 1889. J. Parasil., 42,32-33.
Rodríguez H., Crespo C., Soto M., Arias C., Iglesias R. and García-Estevez J.M. (2003) Antigenic relationships between Aggregata octopiana and Aggregata eberthi two parasites of cephalopods. Acta Protozoologica, 42, 191-195.
Rose, M. and Hamon, M. (1953). A propos de Pennella varians Steenstrup and Lütken. 1861. parasite des branchies de céphalopodes. Bull. Soc. Hist. Nat. Afr. N, 44, 172-183.
Rose, M. and Vaissière. R. (1953). Catologue préliminaire des copépodes de l'Afrique du Nord. Bull. Soc. Hist. Nat. Afr. N, 43, 164-176.
Rudolphi, C.A. (1819). Entozoorum Synopsis cui Acedunt Mantissa Duplex et Indices Locupletissimi Berolini.
Rungger, D., Rastelli, M., Braendle, E. and Malsberg, R.G. (1971). Viruslike particle associated with lesions in muscles of Octopus vulgaris. Journal of Invertebrate Pathology, 17(1): 72-&.
Saito, T., Kitayama, H. and Tankawa, Y. (1970). Frequency of Anisakis larvae in marine fishes and cuttlefishes captured in the area of Hokkaido. (In Japanese: Engl. summary). Rep. Hokkaido Inst. publ. Hlth, 20, 115-122.
Sardella N.H. and Ré M.E. (1990). Parasitosis por coccidios del género Aggregata en pulpos costeros patagonicos. I. Aggregata sp. en Octopus tehuelchus d’Orbigny. Physis 46, 51-60.
Sardella, N.H., Ré, M.E. and Timi, J.T. (2000). Two new Aggregata species (Apicomplexa: Aggregatidae) infecting Octopus tehuelchus and Enteroctopus megalocyathus (Mollusca: Octopodidae) in Patagonia, Argentina. J. Parasitol., 86, 1107-1113.
Schartau, O. (1940). Der Entwicklungszyklus von Microcyema vespa van Beneden (Heterocyemidae). Pubbl. Staz. zool. Napoli. 18, 118-128.
Schneider, A. (1875a). Note sur la psorospermies oviformes du Poulpe. Archs Zool. expo gén., 4 (Notes et Rev.), xl-xlv.
Schneider, A. (1875b). Note sur les rapports des psorospermies oviformes aux véritables grégarines. Archs Zool. expo gén., 4 (Notes et Rev.), xlv-xlviii.
Schneider, A. (1883). Nouvelles observations sur la sporulation du Klossia ocropiana. Archs Zool. expo gén., (Ser. 2), 1,77-104.
Schuurmans-Stekhoven, J.H. (1935). Nematoda. Die Tierwelt Der Nord- U. Ostsee, 5, bl-l73, c1-50 (Lief. 28).
Seeley, K. E., Clayton, L. A., Hadfield, C. A., Muth, D., Mankowski, J. L., & Kelly, K. M. (2016). Retrospective review of mortality in giant pacific octopus (Enteroctopus dofleini). Journal of Zoo and Wildlife Medicine, 47(1), 271-274.
Serracca, L., Cencetti, E., Battistini, R., Rossini, I., Prearo, M., Pavoletti, E., Fioravanti, M.L., Righetti, M., Di Donfrancesco, B. and Ercolini, C. (2013). Survey on the presence of Anisakis and Hysterothylacium larvae in fishes and squids caught in Ligurian Sea. Veterinary Parasitology, 196(3–4), 547–551.
Setyobudi, E., Jeon, C. H., Choi, K., Lee, S. I., Lee, C. I., & Kim, J. H. (2013). Molecular identification of anisakid nematodes third stage larvae isolated from common squid (Todarodes pacificus) in Korea. Ocean Science Journal, 48(2), 197-205.
Sherrill, J., Spelman, L.H., Reidel, C.L. and Montali, R.J. (2000). Common cuttlefish (Sepia officinalis) mortality at the national zoological park: implications for clinical management. Journal of Zoo and Wildlife Medicine, 31(4), 523-531.
Shiraki, T. (1974). Larval nematodes of the Family Anisakidae (Nematoda) in the northern Sea of Japan - as a causative agent of eosinophilic phlegmone or granuloma in the human gastrointestinal tract. (In Japanese). Acta. Med. Biol. Nugata, 22, 57-98.
Short, R.B. (1961). A new mesozoan from the Florida Keys. J. Parasit, 47, 273-278.
Short, R.B. (1962). Two new dicyemid mesozoans from the Gulf of Mexico. Tulane Stud. Zool., 9, 101-111.
Short, R.B. (1964). Dicyema typoides sp. n. (Mesozoa: Dicyemidae) from the northern Gulf of Mexico. J. Parasit., 50, 646-651.
Short, R.B. (1971). Three new species of Dicyema (Mesozoa: Dicyemidae) from New Zealand. In G. A. Llano and I. E. Wallen (Eds), Biology of the Antarctic Seas IV. Antarctic Res. Ser., 17, 231-249.
Short, R.B. (1991). Marine flora and fauna of the eastern United States Dicyemida. NOAA Technical Report NMFS, I-II, 1-16.
Short, R.B. and Damian, R.T. (1966). Morphology of the infusoriform larva of Dicyema aegira (Mesozoa: Dicyemidae). J. Parasit., 52,746-751.
Short, R.B. and Damian, R.T. (1967). Oogenesis, fertilization, and first cleavage of Dicyema aegira McConnaughey and Kritzler, 1952 (Mesozoa: Dicyemidae). J. Parasit., 53, 186-195.
Short, R.B. and Hochberg, F.G. (1969). Two new species of Dicyemennea (Mesozoa: Dicyemidae) from Kaikoura, New Zealand, J. Parasit., 55, 583-596.
Short, R.B. and Hochberg, F.G. (1970). A new species of Dicyemennea (Mesozoa: Dicyemidae) from near the Antarctic Peninsula. J. Parasit. 56, 517-522.
Short, R.B. and Powell, E.C. (1968). Mature digenetic trematodes from New Zealand octopuses. J. Parasit., 54,757-760.
Shukhgalter, O. A. (1992). The fauna of cestodes in squids from South American oceanic waters (southwestern Atlantic and southeastern Pacific). Parasitologiya, 26(2), 130-140.
Shukhgalter, O.A. (1986). The Argentine squid, Illex argentinus, as an intermediate host in cestode life cycles. (In Russian). In 6th All-Union Conference on Commercial Invertebrates, Abstracts of Proceedings, Sevastopol. pp. 352-353.
Shukhgalter, O.A. and Nigmatullin, Ch.M. (2001). Parasitic helminths of jumbo squid Dosidicus gigas (Cephalopoda: Ommastrephidae) in open waters of the central east Pacific. Fisheries research, 54, 95-110.
Shukhgalter, O.A. and Polozhayev, A.N. (1987). The helminthofauna of some oceanic squids from the South Pacific. (In Russian). In Parasitology and Pathology of Marine Organisms. 4th All Union Symposium, Abstracts of Proceedings, Kaliningrad. pp. 46-48.
Shukhgalter. O.A. (1985). Oceanic squids of the southeastern Pacific as intermediate hosts of fish cestodes. (In Russian). In 7th All-Union Conference on Parasites and Diseases of Fish, Abstracts of Proceedings, Astrakhan. pp. 152-153.
Siebold, C.T. von (1850). Über die Generationswechsel der Cestoden nebst einer Revision der Gattung Telrarhynchus. Z. wiss. Zool., 2, 198-253.
Siebold, C.T. von (1851). Mémoire sur la génération alternante des Cestoїdes, suivi d'une révision du genre Tetrarhynchus. Annis Sci. nat. Zool., 15, 177-248.
Smale, M.J. and Buchan, P.R. (1981). Biology of Octopus vulgaris off the East coast of South Africa. Mar. BioI., 65, 1-12.
Smith, P.J., Roberts, P.E. and Hurst, R.J. (1981). Evidence for two species of arrow squid in the New Zealand fishery. N. Z. J. Mar. Freshwat. Res. 15, 247-253.
Souidenne, D., Florent, I., Dellinger, M., Justine, J. L., Romdhane, M. S., Furuya, H., & Grellier, P. (2016a). Diversity of apostome ciliates, Chromidina spp. (Oligohymenophorea, Opalinopsidae), parasites of cephalopods of the Mediterranean Sea. Parasite, 23.
Souidenne, D., Florent, I., Dellinger, M., Romdhane, M. S., Grellier, P., & Furuya, H. (2016b). Redescription of Dicyemennea eledones (Wagener, 1857) (Phylum Dicyemida) from Eledone cirrhosa (Lamarck, 1798) (Mollusca: Cephalopoda: Octopoda). Systematic parasitology, 93(9), 905-915.
Sprehn, C. (1933) Trematoda. Die Tierwelt Der Nord- U. Ostsee, 24,1-60.
Squires, H.J. (1957). Squid, Illex illecebrosus (LeSueur) in the Newfoundland fishing area. 1. Fish. Res. Bd Can., 14, 693-728.
Stafford, J. (1907). Preliminary report on the trematodes of Canadian marine fishes. Further Contrib. Can. Biol., 1902-1905, 91-94.
Stebbing, T.R.R. (1900). On Crustacea brought by Dr. Willey from the South Seas. In A. Willey (Ed.), Zoological results based on material from New Britain, New Guinea, Loyalty Islands and Elsewhere, collected during the Years 1895, 1896 and 1897., 5. pp. 605--690.
Stevenson, J.A. (1933). Squid (Loligo pealeii) at St-Andrews, N.B. In Ann. Rep Biol. Bd Can. For Year 1932, Ottawa. pp. 37-38.
Stock, J.H. (1956). Lichomolgus longicauda (Claus, 1860), copepod parasite of Sepia, in the North Sea. Beaufortia, 5, 117-120.
Stock, J.H. (1959). Copepoda associated with Neapolitan invertebrates. Pubbl. Staz. zool. Napoli, 31,43-75.
Stock, J.H. (1960). Sur quelques copépodes associés aux invertébrés des côtes du Roussillon. Crustaceana, 1, 218-257.
Stock, J.H. (1964). On Copepoda associated with Dutch molluscs. Basteria, 29, 65-71.
Stock, J.H., Humes, A.G. and Gooding, R.U. (1963). Copepoda associated with West Indian invertebrates. IV. The genera Octopicola, Pseudanthessium and Meomicola (Cyclopoida, Lichomolgidae). Stud. Fauna Curaçao, 18, 1-74.
Storero, L.P. and Narvarte, M.A. (2013) Coccidian infection may explain the differences in the life history of octopus host populations. Journal of Invertebrate Pathology, 114, 222-225.
Stoskopf, M.K., Nevy, S. and Flynn, S. (1987). Treatment of ulcerative mantle disease due to Pseudomonas spp. in Octopus dofleini and Octopus bimaculoides with oxytetracycline. Proc. Int. Ass. Aqua. Anim. Med., 1, 102 (poster).
Stossich, M. (1880). Prospetto della fauna del mare Adriatico. Boll. Soc. adriat. Sci. nat., 6, 178-271.
Stunkard, H.W. (1948). Dicyema paradoxum von Kölliker, 1849. Science, N Y, 198,565-566.
Stunkard, H.W. (1977). Studies on tetraphyllidean and tetrarhynchidean metacestodes from squids taken on the New England coast. Biol. Bull, mar. biol. Lab., Woods Hole, 153, 387-412.
Stunkard, H.W. (1981). Notes on the life-cycle of Lacistorhynchus tenue (van Beneden, 1858) (Cestoda: Tetrarhynchidea). Biol. Bull., mar. biol. Lab., Woods Hole, 161 (Abstract), 355.
Sun, S., Koyama, T. and Kagei, N. (1991). Anisakidae larvae found in marine fishes and squids from the Gulf of Tongking, the East China Sea and the Yellow Sea. Jpn. J. Med. Sci. Biol., 44, 99-108.
Szidat, L. (1955). Beitrӓge zur Kenntnis der Reliktfauna des la Plata-Stromsystems. 1. Die Süßwassercymothoiden der Fische südamerikanischer Ströme, ihre Beziehungen zu rezenten und tertiӓren marinen Verwandten, nebst Untersuchungen über die Biologie, Ökologie und den Hermaphroditismus der parasitischen Süßwasserasseln der Familie Cymothoidae. Arch. Hydrobiol., 51, 209-260.
Tachibana, Y., Takemori, Y. and Noda, Y. (2001). A case of gastric hypertrophy after ingesting raw firefly squid probably due to type x larvae of the suborder spirurina involvement. Nihon Shokakibyo Gakkai zasshi = The Japanese journal of gastro-enterology, 98, 1071-1076.
Takahara, H. and Sakurai, Y. (2010). Infection of the Japanese common squid, Todarodes pacificus (Cephalopoda: Ommastrephidae) by larval anisakid nematodes. Fisheries Research, 106, 156-159.
Threlfall, W. (1970). Some helminth parasites from Illex argentinus (de Castellanos, 1960) (Cephalopoda: Ommastrephidae). Can. J. Zool., 48, 195-198.
Threlfall, W., Lu, C.C. and Aldrich, F.A. (1971). Tentacularia coryphaenae Bosc, 1802, from two species of ommastrephid squids. J. Parasit., 57, 926-927.
Trilles, J.P. and Öktener, A. (2004). Livoneca sinuata (Crustacea; Isopoda; Cymothoidae) on Loligo vulgaris from Turkey, and unusual cymothoid associations. Diseases of Aquatic Organisms, 61, 235-240.
Tung, I.H. (1976). On the food habits of the common squid, Symplectoteuthis oualaniensis (Lesson). (In Chinese). Rep. Inst. Fish. Biol., Min. Econ. Aff., Nat. Taiwan Univ., 3, 26-48.
Vaullegeard, A.C. (1896). Notices helminthologiques. Bull. Soc. linn. Normandie (ser. 4), 10, 50-60.
Vaullegeard, A.C. (1899), Recherches sur les tétrarhynqués. Mem. Soc. linn. Normandie, 19,187-376.
Vaullegeard, A.C. (1901). Sur les Tétrarhynqués de la collection helminthologique du Professeur Corrado Parona, de Gênes. Atti Soc. ligust. Sci. nat. geogr., 12, 43-49.
Vidal E.A.G. and Haimovici, M. (1999) Digestive tract parasites in rhynchoteuthion squid paralarvae, particularly in Illex argentinus (Cephalopoda: Ommastrephidae). Fish Bull., 97, 402-405.
Vivares, C.P. (1970). Parasites de Crustaces Decapodes Brachyoures du Golfo et du Lac de Tunis. Bull. Inst. Oceanogr. Peche, Salammbò, 1, 181-203.
Vivares, C.P. (1973a). Etude du parasitisme des Crustaces Brachyoures en Méditerranée Occidentale: premiers resultats. Rapp. P. v. Réun Commn int. Explor. scient. Mer Mediterr., 21, 661-663.
Vivares, C.P. (1973b). Le parasitisme chez les Brachyoures (Crustacea, Decapoda) de la côte Méditerranéenne Française et des étangs du Languedoc-Roussillon. Vie Milieu, 23, 191-218.
Vivares, C.P. and Rubio, M. (1969). Protozoa parasites de Crustacea Decapoda Brachyura de la côte nord-est de l'Espagne. Publnes Inst. Bioi. apl., Barcelona, 4, 111-129.
Wagener, G.R. (1854). Die Entwicklung der Cestoden nach eigenen Untersuchungen. Nova Acta Acad. Caesar, Leop. Carol., 24, 1-91.
Wagener, G.R. (1857). Über Dicyema Kölliker. Arch. Anat. Physiol., 1857, 354-364.
Wermel, E.M. (1928). Untersuchungen über Chromidina elegans (Foett.) Gond. Arch. Protistenk., 64,419-445.
Wheeler, W.M. (1897). Zoological Club, University of Chicago - Meeting of April 14, 1897. Science, N. Y, 5, 775-776.
Whitman, C.O. (1883). A contribution to the embryology, life history and classification of the dicyemids. Mitt. Zool. Stn Neapel, 4, 1-89.
Wierzejski, A. (1877). Ueber Schmarotzerkrebse von Cephalopoden. Z. wiss. Zool., 29, 562-582.
Willey, A. (1896). Letters from New Guinea on Nautilus and some other organisms. Q. Jl. microsc. Sci, 39, 145-180.
Williams, H.H. (1968). The taxonomy, ecology and host-specificity of some Phyllobothridae (Cestoda: Tetraphyllidea), a critical revision of Phyllobothrium Beneden, 1849 and comments on some allied genera. Phil. Trans R. Soc. (ser. B.), 253, 231-307.
Wirz, K. (1958). Céphalopodes. Faune marine des Pyrénées-orientales, 1, 1-59.
Wülker, G. von (1930). Über Nematoden aus Nordseetieren. II. ZooI. Anz., 88, 1-16.
Wurmbach, H. (1935). Uber die Beein-flussung des Wirtsgewebes durch Aggregata octopiana und Klossia helicina. Arch Protistenk, 84(2), 257-284.
Yamaguchi, T. (1966). The infection and prevention of anisakiasis. (In Japanese). Jap. J. Parasit., 15, 285-286.
Yamaguchi, T. (1968). Experimental study on anisakiasis. (In Japanese). In Reports on Research Grants in Ministry of Education (Medicine), p. 319.
Yamaguchi, T., Kudo, N., Kuwada, S., Nakada, Y. and Takada, N. (1968). Studies on larval migrans, (24). The incidence of infection of Anisakis larvae in marine fishes. (In Japanese). Jap. J. Parasit., 17, 262.
Yamaguti, S. (1934). Studies on the helminth fauna of Japan. Part 4. Cestodes of fishes. Jap. J. Zool., 6, 1-112.
Yokogawa, M. and Yoshimura, H. (1967). Clinicopathologic studies on larval anisakiasis in Japan. Am. J. Trop. Med. Hyg., 16, 723-728.
Yokoyama, H. and Masuda, K. (2001). Kudoa sp. (Myxozoa) causing a post-mortem myoliquefaction of North-Pacific giant octopus Paroctopus dofleini (Cephalopoda: Octopodidae). Bull. Eur. Ass. Fish Pathol., 21(6), 266-268.
Young, R.E. (1972). Brooding in a bathypelagic octopus. Pacif. Sci., 26, 400-404.
Zuev, G.V., Nesis, K.N. and Nigmatullin, C.M. (1975). System and evolution of the squid genera Ommastrephes and Symplectoteuthis (Cephalopoda, Ommastrephidae). (In Russian). Zool. Zh., 54, 1468-1479.

## Sheet: Geographic Notes
Geographic regions (used for analysis)	Corresponding geographic regions (or subregions) from Spalding et al. 2007*
Northeast Atlantic Ocean (including the Norwegian Shelf)	Northern European Seas and Lusitanian
Northwest Atlantic Ocean	Cold and Warm Temperate Northwest Atlantic
Western Central Atlantic Ocean	Tropical Northwestern Atlantic, North Brazil Shelf, and Tropical Southwestern Atlantic
Eastern Central Atlantic Ocean	St. Helena and Ascension Islands, West African Transition and Gulf of Guinea
Southwest Atlantic Ocean	Warm Temperate Southwestern Atlantic
Southeast Atlantic Ocean	Temperate Southern Africa
Western Indian Ocean (including the Red Sea)	Western Indo-pacific, except Bay of Bengal and Andaman
Eastern Indian Ocean	Bay of Bengal, Andaman, Sunda Shelf, Java Transitional, Northwest and Southwest Australian Shelf, and West Central Australian Shelf
Northwest Pacific Ocean	Cold and Warm Temperate Northwest Pacific
Northeast Pacific Ocean	Cold and Warm Temperate Northeast Pacific
Western Central Pacific Ocean	Central Indo-Pacific
Eastern Central Pacific Ocean	Eastern Indo-Pacific and Tropical Eastern Pacific
Southwest Pacific Ocean	Northern and Southern New Zealand, East Central Australian Shelf, Southeast Australian Shelf, and Subantarctic New Zealand
Southeast Pacific Ocean	Warm Temperate Southeastern Pacific, Magellanic
Southern Ocean (including the Atlantic, Indian, and Pacific)	Southern Ocean
Arctic Ocean (including the Bering Sea)	Arctic
Mediterranean Sea	Mediterranean Sea
Baltic Sea	Baltic Sea
*Spalding M.D. et al. Marine ecoregions of the world: a bioregionalization of coastal and shelf areas. BioScience 57, 573-583 (2007)
